# Supplementary material for: Subgroup-specific prognostic signaling and metabolic pathways in pediatric medulloblastoma
Source: BMC Cancer. 2019 Jun 11;19:571. doi: 10.1186/s12885-019-5742-x (PMC6560914; doi:10.1186/s12885-019-5742-x)
Supplement: Supplementary file 1 — Table S1. Goodness-of-fit tests for Cox proportional hazards model. Table S2. Subgroup-specific enriched gene sets (canonical pathways) and core genes positively and negatively associated with poor prognosis. Table S3. Cox regression analysis with chromosome aberrations occurred in more than 10% of patients in SHH subgroup. Table S4. Cox regression analysis with chromosome aberrations occurred in more than 10% of patients in Group 3 Table S5. Cox regression analysis with chromosome aberrations occurred in more than 10% of patients in Group4. Table S6. Cox regression analysis with chromosome aberrations in Group4 after excluding the patients with chr11 loss. Table S7. Cox regression analysis with chromosome aberrations in Group4 patients without chr11 loss nor i(17q). Table S8. Cox regression analysis with chromosome aberrations in Group4 patients harboring i(17q) but not chr11 loss. (XLSX 1264 kb) [file 12885_2019_5742_MOESM1_ESM.xlsx]

## Sheet: Table S1
Table S1. Goodness-of-fit tests for Cox proportional hazards model
Subgroup	Gene	p-value
SHH	MARCH1	0.606017
SHH	MARCH2	0.177505
SHH	SEPT2	0.315508
SHH	MARCH3	0.0719351
SHH	SEPT3	0.496615
SHH	MARCH4	0.110921
SHH	SEPT4	0.175021
SHH	MARCH5	0.848786
SHH	SEPT6	0.477137
SHH	MARCH7	0.694261
SHH	SEPT7	0.335551
SHH	MARCH8	0.149643
SHH	SEPT8	0.180119
SHH	MARCH9	0.186602
SHH	SEPT9	0.801686
SHH	SEPT10	0.165773
SHH	SEPT11	0.944349
SHH	SEPT12	0.302885
SHH	SEPT15	0.456217
SHH	A2M	0.233904
SHH	A4GALT	0.432393
SHH	AAAS	0.139073
SHH	AACS	0.0575047
SHH	AADAT	0.870503
SHH	AAED1	0.680144
SHH	AAGAB	0.426212
SHH	AAK1	0.142772
SHH	AAMDC	0.598672
SHH	AAMP	0.495926
SHH	AARS	0.612679
SHH	AARS2	0.56285
SHH	AASDH	0.0749012
SHH	AASDHPPT	0.0852891
SHH	AASS	0.807825
SHH	AATF	0.965302
SHH	AATK	0.323452
SHH	ABAT	0.0135294
SHH	ABCA1	0.00173393
SHH	ABCA10	0.964236
SHH	ABCA2	0.144847
SHH	ABCA3	0.761333
SHH	ABCA5	0.745151
SHH	ABCA6	0.272116
SHH	ABCA8	0.201626
SHH	ABCA9	0.70595
SHH	ABCB1	0.652162
SHH	ABCB10	0.784507
SHH	ABCB4	0.801634
SHH	ABCB6	0.84123
SHH	ABCB7	0.408804
SHH	ABCB8	0.0679806
SHH	ABCB9	0.789695
SHH	ABCC1	0.313585
SHH	ABCC10	0.329236
SHH	ABCC3	0.907955
SHH	ABCC4	0.658919
SHH	ABCC5	0.493212
SHH	ABCC8	0.62959
SHH	ABCC9	0.830963
SHH	ABCD1	0.0161487
SHH	ABCD2	0.0770509
SHH	ABCD3	0.890036
SHH	ABCD4	0.455358
SHH	ABCE1	0.805007
SHH	ABCF1	0.486652
SHH	ABCF2	0.74819
SHH	ABCF3	0.175854
SHH	ABCG1	0.101742
SHH	ABCG2	0.0877885
SHH	ABCG4	0.951859
SHH	ABHD10	0.725604
SHH	ABHD11	0.00577493
SHH	ABHD12	0.559033
SHH	ABHD13	0.736347
SHH	ABHD14A-ACY1	0.982032
SHH	ABHD15	0.740199
SHH	ABHD16A	0.0789765
SHH	ABHD17A	0.517734
SHH	ABHD17AP1	0.0866868
SHH	ABHD17B	0.576053
SHH	ABHD17C	0.0995672
SHH	ABHD18	0.506321
SHH	ABHD2	0.922347
SHH	ABHD3	0.937457
SHH	ABHD4	0.315028
SHH	ABHD5	0.32728
SHH	ABHD6	0.873501
SHH	ABHD8	0.295803
SHH	ABI1	0.586679
SHH	ABI3	0.102469
SHH	ABI3BP	0.0595243
SHH	ABL1	0.620845
SHH	ABL2	0.0418143
SHH	ABLIM1	0.049611
SHH	ABLIM2	0.409415
SHH	ABLIM3	0.401237
SHH	ABO	0.524163
SHH	ABR	0.0226462
SHH	ABRACL	0.356432
SHH	ABT1	0.937829
SHH	ABTB1	0.228938
SHH	ABTB2	0.00377377
SHH	ACAA2	0.359864
SHH	ACACA	0.1118
SHH	ACACB	0.126985
SHH	ACAD10	0.28022
SHH	ACAD11	0.374116
SHH	ACAD8	0.540812
SHH	ACAD9	0.013312
SHH	ACADM	0.577977
SHH	ACADSB	0.889735
SHH	ACADVL	0.656569
SHH	ACAN	0.382772
SHH	ACAP2	0.802784
SHH	ACAP3	0.503179
SHH	ACAT1	0.453484
SHH	ACAT2	0.0923158
SHH	ACBD3	0.956646
SHH	ACBD5	0.356835
SHH	ACBD6	0.912607
SHH	ACBD7	0.127989
SHH	ACCS	0.827085
SHH	ACD	0.895171
SHH	ACE	0.0334277
SHH	ACER2	0.407225
SHH	ACER3	0.796738
SHH	ACHE	0.315074
SHH	ACKR1	0.246175
SHH	ACLY	0.20337
SHH	ACO1	0.500953
SHH	ACO2	0.320653
SHH	ACOT11	0.67729
SHH	ACOT13	0.672127
SHH	ACOT2	0.0465718
SHH	ACOT7	0.381964
SHH	ACOT8	0.170397
SHH	ACOT9	0.105944
SHH	ACOX1	0.199621
SHH	ACOX2	0.000729512
SHH	ACOX3	0.100322
SHH	ACP1	0.897693
SHH	ACP2	0.641422
SHH	ACP6	0.458618
SHH	ACPP	0.471998
SHH	ACRBP	0.901912
SHH	ACRC	0.065178
SHH	ACRV1	0.183715
SHH	ACSBG1	0.927997
SHH	ACSF3	0.292213
SHH	ACSL1	0.840081
SHH	ACSL3	0.547207
SHH	ACSL4	0.506045
SHH	ACSL6	0.804567
SHH	ACSS1	0.117959
SHH	ACSS2	0.748481
SHH	ACSS3	0.0888153
SHH	ACTA1	0.601735
SHH	ACTA2	0.529683
SHH	ACTA2-AS1	0.61959
SHH	ACTC1	0.190776
SHH	ACTG1P17	0.0820243
SHH	ACTG2	0.797671
SHH	ACTL6A	0.657652
SHH	ACTL6B	0.432149
SHH	ACTL8	0.699764
SHH	ACTN1	0.463547
SHH	ACTN2	0.48776
SHH	ACTN4	0.554506
SHH	ACTR10	0.695369
SHH	ACTR1A	0.227436
SHH	ACTR3	0.821163
SHH	ACTR3B	0.056406
SHH	ACTR5	0.514712
SHH	ACTR6	0.565822
SHH	ACTR8	0.00530796
SHH	ACVR1	0.362035
SHH	ACVR1C	0.901413
SHH	ACVR2A	0.898816
SHH	ACVR2B	0.526812
SHH	ACVRL1	0.518809
SHH	ACY1	0.024313
SHH	ACYP1	0.91697
SHH	ACYP2	0.629186
SHH	ADA	0.892258
SHH	ADAL	0.843147
SHH	ADAM10	0.165121
SHH	ADAM11	0.427916
SHH	ADAM12	0.532447
SHH	ADAM15	0.395033
SHH	ADAM17	0.972899
SHH	ADAM19	0.544701
SHH	ADAM20	0.281927
SHH	ADAM20P1	0.292568
SHH	ADAM22	0.753834
SHH	ADAM23	0.87833
SHH	ADAM28	0.129491
SHH	ADAM32	0.0587228
SHH	ADAM33	0.182008
SHH	ADAM9	0.439034
SHH	ADAMTS1	0.667867
SHH	ADAMTS10	0.0511172
SHH	ADAMTS12	0.0821763
SHH	ADAMTS13	0.0132072
SHH	ADAMTS14	0.577943
SHH	ADAMTS15	0.0640552
SHH	ADAMTS16	0.516089
SHH	ADAMTS17	0.458441
SHH	ADAMTS18	0.809066
SHH	ADAMTS19	0.745973
SHH	ADAMTS2	0.788465
SHH	ADAMTS3	0.225981
SHH	ADAMTS4	0.317538
SHH	ADAMTS5	0.280347
SHH	ADAMTS6	0.599083
SHH	ADAMTS7	0.64625
SHH	ADAMTS9	0.646763
SHH	ADAMTSL1	0.352216
SHH	ADAMTSL2	0.400732
SHH	ADAMTSL3	0.482711
SHH	ADAMTSL4	0.908392
SHH	ADAP1	0.473319
SHH	ADAP2	0.343598
SHH	ADAR	0.324405
SHH	ADARB1	0.957112
SHH	ADARB2	0.634216
SHH	ADAT1	0.915478
SHH	ADAT2	0.906289
SHH	ADAT3	0.25215
SHH	ADCK2	0.1054
SHH	ADCK3	0.137452
SHH	ADCK4	0.576944
SHH	ADCY1	0.82151
SHH	ADCY10P1	0.352948
SHH	ADCY2	0.136384
SHH	ADCY3	0.43261
SHH	ADCY4	0.745037
SHH	ADCY5	0.982329
SHH	ADCY6	0.473128
SHH	ADCY7	0.576264
SHH	ADCY8	0.756963
SHH	ADCY9	0.0641529
SHH	ADCYAP1	0.260728
SHH	ADCYAP1R1	0.29813
SHH	ADD1	0.140929
SHH	ADD2	0.562191
SHH	ADD3	0.214061
SHH	ADGRA2	0.410371
SHH	ADGRA3	0.259078
SHH	ADGRB1	0.860883
SHH	ADGRB2	0.485442
SHH	ADGRB3	0.797239
SHH	ADGRD1	0.554875
SHH	ADGRD2	0.105806
SHH	ADGRE5	0.259704
SHH	ADGRF5	0.405455
SHH	ADGRG1	0.660353
SHH	ADGRG6	0.0686076
SHH	ADGRG7	0.814232
SHH	ADGRL1	0.136053
SHH	ADGRL2	0.256962
SHH	ADGRL3	0.95174
SHH	ADGRL4	0.320896
SHH	ADGRV1	0.967366
SHH	ADH1C	0.0689569
SHH	ADH5	0.104583
SHH	ADHFE1	0.942729
SHH	ADI1	0.733564
SHH	ADIPOR1	0.928937
SHH	ADIPOR2	0.633201
SHH	ADK	0.782253
SHH	ADM	0.0807596
SHH	ADNP2	0.97917
SHH	ADO	0.711404
SHH	ADORA1	0.257217
SHH	ADORA2B	0.613127
SHH	ADORA3	0.066499
SHH	ADPGK	0.149609
SHH	ADPRHL1	0.408165
SHH	ADPRHL2	0.444634
SHH	ADPRM	0.0902205
SHH	ADRA1A	0.513424
SHH	ADRA1D	0.575201
SHH	ADRA2A	0.931326
SHH	ADRA2C	0.39167
SHH	ADRB1	0.0168597
SHH	ADRB3	0.879092
SHH	ADRBK1	0.491798
SHH	ADRBK2	0.312372
SHH	ADRM1	0.377659
SHH	ADSL	0.491164
SHH	ADSS	0.235889
SHH	ADSSL1	0.106622
SHH	AEBP1	0.856795
SHH	AEN	0.71162
SHH	AES	0.0848466
SHH	AFAP1	0.251307
SHH	AFAP1L1	0.812696
SHH	AFAP1L2	0.269414
SHH	AFF1	0.60479
SHH	AFF2	0.488209
SHH	AFF3	0.189434
SHH	AFG3L2	0.239108
SHH	AFMID	0.979867
SHH	AFTPH	0.483294
SHH	AGA	0.0521963
SHH	AGAP1	0.168101
SHH	AGAP11	0.673677
SHH	AGAP2	0.762165
SHH	AGAP3	0.160273
SHH	AGAP6	0.804398
SHH	AGAP9	0.807639
SHH	AGBL3	0.0296033
SHH	AGBL4	0.0454914
SHH	AGBL5	0.0265299
SHH	AGER	0.00822368
SHH	AGK	0.750135
SHH	AGL	0.318914
SHH	AGMAT	0.140668
SHH	AGO2	0.580175
SHH	AGO4	0.51047
SHH	AGPAT1	0.770199
SHH	AGPAT3	0.619508
SHH	AGPAT4	0.841254
SHH	AGPAT4-IT1	0.578016
SHH	AGPAT5	0.690705
SHH	AGPS	0.783533
SHH	AGRN	0.532874
SHH	AGT	0.157155
SHH	AGTPBP1	0.776532
SHH	AGTR1	0.524447
SHH	AGTRAP	0.304148
SHH	AGXT	0.947883
SHH	AHCTF1	0.618646
SHH	AHCY	0.550671
SHH	AHCYL1	0.187356
SHH	AHCYL2	0.000746928
SHH	AHDC1	0.195786
SHH	AHI1	0.760981
SHH	AHNAK	0.866164
SHH	AHNAK2	0.13196
SHH	AHR	0.100101
SHH	AHRR	0.991898
SHH	AHSA1	0.109515
SHH	AHSA2	0.392103
SHH	AIDA	0.485298
SHH	AIF1L	0.725182
SHH	AIFM1	0.5572
SHH	AIG1	0.0249278
SHH	AIM2	0.0198099
SHH	AIMP2	0.238069
SHH	AIP	0.445862
SHH	AJAP1	0.120599
SHH	AJUBA	0.225982
SHH	AK1	0.788495
SHH	AK2	0.715699
SHH	AK3	0.502497
SHH	AK4	0.131688
SHH	AK5	0.921593
SHH	AK8	0.0321081
SHH	AK9	0.33164
SHH	AKAP1	0.663548
SHH	AKAP10	0.0317792
SHH	AKAP11	0.806185
SHH	AKAP12	0.105973
SHH	AKAP13	0.550825
SHH	AKAP2	0.0112498
SHH	AKAP5	0.222512
SHH	AKAP6	0.139631
SHH	AKAP7	0.441002
SHH	AKAP8L	0.0169524
SHH	AKAP9	0.316135
SHH	AKIP1	0.523333
SHH	AKIRIN1	0.958352
SHH	AKNA	0.702498
SHH	AKNAD1	0.202408
SHH	AKR1A1	0.917996
SHH	AKR1B1	0.856005
SHH	AKR1C1	0.98333
SHH	AKR1C2	0.42906
SHH	AKR1E2	0.910302
SHH	AKR7A3	0.383876
SHH	AKT1	0.203695
SHH	AKT1S1	0.948449
SHH	AKT2	0.525636
SHH	AKTIP	0.804157
SHH	ALAD	0.737137
SHH	ALAS1	0.27729
SHH	ALAS2	0.111429
SHH	ALCAM	0.145018
SHH	ALDH16A1	0.67921
SHH	ALDH18A1	0.231392
SHH	ALDH1A1	0.989692
SHH	ALDH1A3	0.0101043
SHH	ALDH1B1	0.80509
SHH	ALDH1L1	0.398771
SHH	ALDH1L2	0.825548
SHH	ALDH2	0.295913
SHH	ALDH3A2	0.0158099
SHH	ALDH3B1	0.696038
SHH	ALDH5A1	0.115673
SHH	ALDH7A1	0.484315
SHH	ALDH9A1	0.732285
SHH	ALDOA	0.2997
SHH	ALDOC	0.0946948
SHH	ALG1	0.201511
SHH	ALG10	0.586778
SHH	ALG10B	0.822636
SHH	ALG13	0.766155
SHH	ALG14	0.254605
SHH	ALG2	0.225658
SHH	ALG3	0.868953
SHH	ALG5	0.233495
SHH	ALG6	0.711021
SHH	ALG8	0.775995
SHH	ALG9	0.176284
SHH	ALK	0.429815
SHH	ALKBH1	0.280229
SHH	ALKBH2	0.547354
SHH	ALKBH3	0.0631043
SHH	ALKBH5	0.394476
SHH	ALKBH6	0.90549
SHH	ALKBH7	0.660774
SHH	ALKBH8	0.358199
SHH	ALMS1	0.019597
SHH	ALMS1P	0.0269419
SHH	ALOX12P2	0.871645
SHH	ALOX5	0.0519033
SHH	ALOX5AP	0.489952
SHH	ALPK1	0.560467
SHH	ALPK2	0.583076
SHH	ALPK3	0.161822
SHH	ALPL	0.464163
SHH	ALS2	0.972437
SHH	ALS2CL	0.561111
SHH	ALS2CR11	0.954694
SHH	ALS2CR12	0.318341
SHH	ALX1	0.621231
SHH	ALX4	0.905504
SHH	ALYREF	0.786582
SHH	AMACR	0.0164879
SHH	AMD1	0.326969
SHH	AMER1	0.0264866
SHH	AMER2	0.548377
SHH	AMER3	0.16679
SHH	AMFR	0.627026
SHH	AMH	0.357404
SHH	AMHR2	0.967385
SHH	AMICA1	0.896821
SHH	AMIGO1	0.917774
SHH	AMIGO2	0.404075
SHH	AMIGO3	0.765142
SHH	AMMECR1	0.908398
SHH	AMMECR1L	0.785684
SHH	AMN1	0.412809
SHH	AMOT	0.591877
SHH	AMOTL1	0.79221
SHH	AMOTL2	0.000873691
SHH	AMPD2	0.703392
SHH	AMPD3	0.544226
SHH	AMPH	0.588126
SHH	AMT	0.821712
SHH	AMY2A	0.560193
SHH	AMZ2	0.0472149
SHH	AMZ2P1	0.177202
SHH	ANAPC1	0.466065
SHH	ANAPC10	0.865084
SHH	ANAPC11	0.216298
SHH	ANAPC13	0.984328
SHH	ANAPC15	0.269969
SHH	ANAPC16	0.863848
SHH	ANAPC1P1	0.665043
SHH	ANAPC5	0.921667
SHH	ANG	0.384779
SHH	ANGEL1	0.980541
SHH	ANGPT1	0.583387
SHH	ANGPT2	0.272257
SHH	ANGPTL2	0.0171577
SHH	ANGPTL4	0.000667184
SHH	ANGPTL6	0.0553246
SHH	ANGPTL7	0.593122
SHH	ANK1	0.698294
SHH	ANK2	0.756379
SHH	ANK3	0.16412
SHH	ANKAR	0.850188
SHH	ANKDD1A	0.00372526
SHH	ANKEF1	0.890746
SHH	ANKFN1	0.718822
SHH	ANKFY1	0.0526061
SHH	ANKH	0.958056
SHH	ANKIB1	0.768917
SHH	ANKMY2	0.907284
SHH	ANKRA2	0.807579
SHH	ANKRD10	0.502153
SHH	ANKRD11	0.482695
SHH	ANKRD12	0.512408
SHH	ANKRD13A	0.521468
SHH	ANKRD13B	0.0298327
SHH	ANKRD13C	0.985886
SHH	ANKRD13D	0.947953
SHH	ANKRD16	0.17654
SHH	ANKRD17	0.341659
SHH	ANKRD18A	0.873874
SHH	ANKRD18B	0.185399
SHH	ANKRD20A11P	0.485117
SHH	ANKRD20A12P	0.0639509
SHH	ANKRD20A2	0.917302
SHH	ANKRD20A8P	0.967939
SHH	ANKRD20A9P	0.304196
SHH	ANKRD23	0.850975
SHH	ANKRD26	0.366798
SHH	ANKRD28	0.494956
SHH	ANKRD30BL	0.818629
SHH	ANKRD36	0.696173
SHH	ANKRD36B	0.353871
SHH	ANKRD36C	0.290231
SHH	ANKRD37	0.984015
SHH	ANKRD39	0.898267
SHH	ANKRD40	0.555105
SHH	ANKRD42	0.490142
SHH	ANKRD44	0.471054
SHH	ANKRD45	0.302397
SHH	ANKRD46	0.0643947
SHH	ANKRD49	0.100124
SHH	ANKRD50	0.448365
SHH	ANKRD52	0.0166355
SHH	ANKRD53	0.0892097
SHH	ANKRD54	0.96613
SHH	ANKRD55	0.0818771
SHH	ANKRD6	0.663852
SHH	ANKS1A	0.579291
SHH	ANKS1B	0.460089
SHH	ANKS6	0.138544
SHH	ANKZF1	0.897913
SHH	ANLN	0.542044
SHH	ANO1	0.0684491
SHH	ANO10	0.317514
SHH	ANO2	0.413846
SHH	ANO4	0.775948
SHH	ANO5	0.58088
SHH	ANO6	0.950402
SHH	ANO8	0.0033478
SHH	ANO9	0.663107
SHH	ANOS1	0.0165044
SHH	ANP32A	0.149407
SHH	ANP32A-IT1	0.229295
SHH	ANP32AP1	0.165212
SHH	ANP32B	0.272129
SHH	ANP32C	0.256054
SHH	ANP32E	0.664481
SHH	ANPEP	0.333991
SHH	ANTXR1	0.858595
SHH	ANTXR2	0.331127
SHH	ANXA1	0.755526
SHH	ANXA11	0.354759
SHH	ANXA2	0.757915
SHH	ANXA2P2	0.182954
SHH	ANXA2P3	0.167439
SHH	ANXA2R	0.247587
SHH	ANXA3	0.0644955
SHH	ANXA4	0.143695
SHH	ANXA5	0.425483
SHH	ANXA6	0.848572
SHH	ANXA7	0.93644
SHH	AOAH	0.0924896
SHH	AOC4P	0.42572
SHH	AOX1	0.621046
SHH	AP1AR	0.701498
SHH	AP1B1	0.766112
SHH	AP1G2	0.872983
SHH	AP1M1	0.0205357
SHH	AP1S2	0.290014
SHH	AP1S3	0.343993
SHH	AP2A1	0.106357
SHH	AP2A2	0.0209136
SHH	AP2B1	0.156571
SHH	AP2M1	0.288894
SHH	AP2S1	0.19787
SHH	AP3B1	0.324951
SHH	AP3B2	0.437767
SHH	AP3D1	0.0290405
SHH	AP3M1	0.997977
SHH	AP3M2	0.0596569
SHH	AP3S1	0.715745
SHH	AP4B1	0.664107
SHH	AP4E1	0.177881
SHH	AP4M1	0.163318
SHH	AP4S1	0.503532
SHH	AP5B1	0.582605
SHH	AP5M1	0.750514
SHH	AP5S1	0.440489
SHH	APAF1	0.481022
SHH	APBA1	0.520921
SHH	APBA2	0.539522
SHH	APBB1	0.943624
SHH	APBB1IP	0.508713
SHH	APBB2	0.0831688
SHH	APBB3	0.861396
SHH	APC	0.293386
SHH	APC2	0.478796
SHH	APCDD1	0.126129
SHH	APEX1	0.852797
SHH	APEX2	0.661091
SHH	APH1A	0.646689
SHH	APH1B	0.0140144
SHH	APIP	0.00398905
SHH	APLF	0.694701
SHH	APLN	0.798518
SHH	APLNR	0.622424
SHH	APLP1	0.253311
SHH	APLP2	0.0332673
SHH	APMAP	0.0920923
SHH	APOA1BP	0.938908
SHH	APOBEC3A_B	0.550976
SHH	APOBEC3C	0.74507
SHH	APOBEC3D	0.710705
SHH	APOC1	0.0390489
SHH	APOC2	0.403573
SHH	APOD	0.203248
SHH	APOE	0.457955
SHH	APOL1	0.826352
SHH	APOL2	0.689813
SHH	APOL3	0.338087
SHH	APOL4	0.473961
SHH	APOL6	0.673624
SHH	APOLD1	0.460615
SHH	APOO	0.298888
SHH	APOOL	0.768763
SHH	APOPT1	0.592889
SHH	APP	0.273972
SHH	APPBP2	0.804013
SHH	APPL1	0.122618
SHH	APPL2	0.776601
SHH	APRT	0.497478
SHH	APTX	0.797026
SHH	AQP1	0.194385
SHH	AQP2	0.704203
SHH	AQP3	0.357946
SHH	AQP4	0.516894
SHH	AQP5	0.147157
SHH	AQP7	0.391472
SHH	AQP7P1	0.569388
SHH	AQP7P3	0.616458
SHH	AR	0.247816
SHH	ARAF	0.564815
SHH	ARAP1	0.833001
SHH	ARAP2	0.130056
SHH	ARAP3	0.0778373
SHH	ARC	0.398163
SHH	ARCN1	0.901957
SHH	AREL1	0.993684
SHH	ARF3	0.841385
SHH	ARF4	0.0565216
SHH	ARF5	0.238246
SHH	ARF6	0.356705
SHH	ARFGAP1	0.483733
SHH	ARFGAP3	0.0416149
SHH	ARFGEF2	0.0992094
SHH	ARFGEF3	0.841608
SHH	ARFIP1	0.951831
SHH	ARG2	0.439932
SHH	ARGLU1	0.808614
SHH	ARHGAP1	0.163051
SHH	ARHGAP10	0.156038
SHH	ARHGAP11A	0.507373
SHH	ARHGAP11B	0.245665
SHH	ARHGAP12	0.98081
SHH	ARHGAP18	0.0839095
SHH	ARHGAP19	0.912789
SHH	ARHGAP19-SLIT1	0.0478382
SHH	ARHGAP21	0.649051
SHH	ARHGAP23	0.830586
SHH	ARHGAP24	0.197591
SHH	ARHGAP26	0.992018
SHH	ARHGAP28	0.35261
SHH	ARHGAP29	0.598828
SHH	ARHGAP31	0.747606
SHH	ARHGAP32	0.0461668
SHH	ARHGAP33	0.855768
SHH	ARHGAP39	0.405949
SHH	ARHGAP4	0.300996
SHH	ARHGAP42	0.890721
SHH	ARHGAP44	0.37839
SHH	ARHGAP5	0.917596
SHH	ARHGAP5-AS1	0.0821388
SHH	ARHGAP6	0.736006
SHH	ARHGAP8	0.475422
SHH	ARHGAP9	0.187349
SHH	ARHGDIA	0.924997
SHH	ARHGDIB	0.722432
SHH	ARHGDIG	0.965829
SHH	ARHGEF1	0.666176
SHH	ARHGEF10	0.168211
SHH	ARHGEF10L	0.990452
SHH	ARHGEF11	0.0859307
SHH	ARHGEF12	0.405772
SHH	ARHGEF17	0.0245825
SHH	ARHGEF18	0.353745
SHH	ARHGEF19	0.174449
SHH	ARHGEF2	0.956237
SHH	ARHGEF25	0.208242
SHH	ARHGEF26	0.391949
SHH	ARHGEF28	0.704699
SHH	ARHGEF3	0.552522
SHH	ARHGEF35	0.936185
SHH	ARHGEF37	0.637308
SHH	ARHGEF39	0.144318
SHH	ARHGEF4	0.940264
SHH	ARHGEF40	0.221609
SHH	ARHGEF5	0.410973
SHH	ARHGEF6	0.93949
SHH	ARHGEF7	0.288504
SHH	ARHGEF9	0.319783
SHH	ARID1A	0.328047
SHH	ARID1B	0.330085
SHH	ARID2	0.889631
SHH	ARID3A	0.53582
SHH	ARID3B	0.0121212
SHH	ARID4A	0.960329
SHH	ARID4B	0.963073
SHH	ARID5A	0.493539
SHH	ARID5B	0.0182452
SHH	ARIH1	0.239574
SHH	ARIH2	0.498888
SHH	ARL1	0.649022
SHH	ARL10	0.183257
SHH	ARL13B	0.363051
SHH	ARL14EP	0.220814
SHH	ARL15	0.6283
SHH	ARL17B	0.352969
SHH	ARL2	0.356062
SHH	ARL2BP	0.473867
SHH	ARL3	0.806593
SHH	ARL4C	0.975742
SHH	ARL4D	0.386846
SHH	ARL5A	0.636409
SHH	ARL5B	0.93412
SHH	ARL6	0.448288
SHH	ARL6IP4	0.572428
SHH	ARL6IP5	0.844418
SHH	ARL6IP6	0.102726
SHH	ARL8A	0.304673
SHH	ARL8B	0.450161
SHH	ARMC1	0.208887
SHH	ARMC10	0.572677
SHH	ARMC2	0.859257
SHH	ARMC3	0.274588
SHH	ARMC4	0.149818
SHH	ARMC6	0.29263
SHH	ARMC7	0.154022
SHH	ARMC9	0.48208
SHH	ARMCX1	0.601204
SHH	ARMCX2	0.485061
SHH	ARMCX3	0.48773
SHH	ARMCX4	0.758647
SHH	ARMCX5	0.734734
SHH	ARMCX6	0.206766
SHH	ARMT1	0.983771
SHH	ARNT	0.19639
SHH	ARNT2	0.266572
SHH	ARNTL	0.299763
SHH	ARNTL2	0.136271
SHH	ARPC1B	0.516283
SHH	ARPC2	0.567422
SHH	ARPC3	0.912536
SHH	ARPC4	0.213458
SHH	ARPC5L	0.413386
SHH	ARPP19	0.344771
SHH	ARPP21	0.446164
SHH	ARRB1	0.860248
SHH	ARRB2	0.0641506
SHH	ARRDC1	0.785272
SHH	ARRDC1-AS1	0.871498
SHH	ARRDC2	0.374616
SHH	ARRDC3	0.47151
SHH	ARRDC4	0.924979
SHH	ARSA	0.481106
SHH	ARSB	0.489274
SHH	ARSD	0.0514705
SHH	ARSE	0.548517
SHH	ARSG	0.655383
SHH	ARSJ	0.768115
SHH	ARSK	0.0806539
SHH	ART3	0.988499
SHH	ARV1	0.853728
SHH	ARVCF	0.784756
SHH	AS3MT	0.877349
SHH	ASAH1	0.0505561
SHH	ASAH2B	0.912561
SHH	ASAP1	0.496355
SHH	ASAP2	0.265528
SHH	ASAP3	0.0386284
SHH	ASB1	0.223475
SHH	ASB13	0.471179
SHH	ASB16-AS1	0.54676
SHH	ASB6	0.752696
SHH	ASB7	0.968398
SHH	ASB8	0.0822728
SHH	ASCC1	0.778868
SHH	ASCC2	0.679408
SHH	ASCC3	0.374346
SHH	ASCL1	0.593798
SHH	ASF1A	0.911609
SHH	ASF1B	0.1256
SHH	ASH2L	0.909298
SHH	ASIC1	0.571284
SHH	ASIC3	0.0255081
SHH	ASMTL	0.719429
SHH	ASMTL-AS1	0.578883
SHH	ASNA1	0.259283
SHH	ASNS	0.454663
SHH	ASPA	0.155517
SHH	ASPDH	0.0551809
SHH	ASPH	0.846218
SHH	ASPHD1	0.333418
SHH	ASPHD2	0.059256
SHH	ASPM	0.590144
SHH	ASPN	0.440276
SHH	ASRGL1	0.119229
SHH	ASS1	0.164869
SHH	ASTN1	0.250942
SHH	ASTN2	0.876523
SHH	ASUN	0.987683
SHH	ASXL2	0.479753
SHH	ASXL3	0.531184
SHH	ATAD1	0.223995
SHH	ATAD2	0.256742
SHH	ATAD2B	0.73957
SHH	ATAD3A	0.914371
SHH	ATAD3C	0.28697
SHH	ATAD5	0.384501
SHH	ATAT1	0.841369
SHH	ATCAY	0.521322
SHH	ATE1	0.0549885
SHH	ATF3	0.106048
SHH	ATF4	0.909048
SHH	ATF5	0.463576
SHH	ATF6B	0.106448
SHH	ATF7	0.32292
SHH	ATF7IP2	0.885528
SHH	ATG10	0.00263988
SHH	ATG101	0.384051
SHH	ATG14	0.980777
SHH	ATG16L1	0.77217
SHH	ATG16L2	0.389185
SHH	ATG2B	0.912807
SHH	ATG3	0.991363
SHH	ATG4A	0.225272
SHH	ATG4B	0.517203
SHH	ATG4D	0.0356571
SHH	ATG5	0.451209
SHH	ATG7	0.045338
SHH	ATG9A	0.587912
SHH	ATIC	0.443817
SHH	ATL1	0.577621
SHH	ATL2	0.998711
SHH	ATL3	0.0142952
SHH	ATM	0.508729
SHH	ATMIN	0.592093
SHH	ATN1	0.138526
SHH	ATOH1	0.0945354
SHH	ATOH7	0.0334466
SHH	ATOH8	0.00319846
SHH	ATOX1	0.935216
SHH	ATP10B	0.946395
SHH	ATP10D	0.774956
SHH	ATP11A	0.376371
SHH	ATP11B	0.00517751
SHH	ATP11C	0.571827
SHH	ATP13A1	0.570085
SHH	ATP13A2	0.358301
SHH	ATP13A3	0.657165
SHH	ATP13A4	0.813881
SHH	ATP1A1	0.88059
SHH	ATP1A2	0.0551561
SHH	ATP1A3	0.52251
SHH	ATP1B1	0.553614
SHH	ATP1B2	0.478777
SHH	ATP1B3	0.71541
SHH	ATP2A2	0.892971
SHH	ATP2A3	0.054374
SHH	ATP2B1	0.475623
SHH	ATP2B2	0.749938
SHH	ATP2B3	0.730216
SHH	ATP2B4	0.818339
SHH	ATP2C1	0.80445
SHH	ATP5A1	0.625436
SHH	ATP5B	0.983604
SHH	ATP5C1	0.670347
SHH	ATP5D	0.610455
SHH	ATP5E	0.994755
SHH	ATP5EP2	0.824924
SHH	ATP5F1	0.968424
SHH	ATP5G1	0.741804
SHH	ATP5G2	0.264029
SHH	ATP5H	0.778415
SHH	ATP5I	0.185332
SHH	ATP5J	0.456578
SHH	ATP5J2	0.137074
SHH	ATP5L	0.593556
SHH	ATP5L2	0.108802
SHH	ATP5O	0.892284
SHH	ATP5S	0.155169
SHH	ATP5SL	0.0571013
SHH	ATP6AP1	0.944673
SHH	ATP6AP1L	0.122934
SHH	ATP6AP2	0.825124
SHH	ATP6V0A1	0.393798
SHH	ATP6V0A2	0.229887
SHH	ATP6V0B	0.583731
SHH	ATP6V0C	0.66547
SHH	ATP6V0D1	0.0082236
SHH	ATP6V0E1	0.423833
SHH	ATP6V0E2	0.204344
SHH	ATP6V0E2-AS1	0.00488267
SHH	ATP6V1A	0.211618
SHH	ATP6V1B1	0.320393
SHH	ATP6V1B2	0.484537
SHH	ATP6V1C1	0.701918
SHH	ATP6V1C2	0.39237
SHH	ATP6V1D	0.961844
SHH	ATP6V1E1	0.219728
SHH	ATP6V1F	0.581178
SHH	ATP6V1G1	0.433386
SHH	ATP6V1G2	0.579475
SHH	ATP6V1H	0.343695
SHH	ATP7A	0.356287
SHH	ATP7B	0.183067
SHH	ATP8A1	0.971989
SHH	ATP8A2	0.493787
SHH	ATP8B1	0.307803
SHH	ATP8B2	0.0632158
SHH	ATP8B4	0.522429
SHH	ATP9A	0.237901
SHH	ATP9B	0.258612
SHH	ATPAF1	0.572793
SHH	ATPAF2	0.170917
SHH	ATPIF1	0.221007
SHH	ATR	0.720107
SHH	ATRN	0.18531
SHH	ATRNL1	0.723094
SHH	ATRX	0.825189
SHH	ATXN1	0.509932
SHH	ATXN2L	0.531389
SHH	ATXN3	0.287347
SHH	ATXN7	0.0764711
SHH	ATXN7L1	0.476702
SHH	ATXN7L2	0.652264
SHH	ATXN7L3	0.606181
SHH	ATXN7L3B	0.565389
SHH	AUH	0.640963
SHH	AUNIP	0.578993
SHH	AURKA	0.646046
SHH	AURKAIP1	0.423248
SHH	AURKB	0.648586
SHH	AURKC	0.057757
SHH	AUTS2	0.410327
SHH	AVEN	0.0746833
SHH	AVIL	0.0404837
SHH	AVPI1	0.535589
SHH	AXIN1	0.428493
SHH	AXIN2	0.794043
SHH	AXL	0.294167
SHH	AZGP1	0.574506
SHH	AZI2	0.382688
SHH	AZIN1	0.528761
SHH	AZIN2	0.778988
SHH	B2M	0.242139
SHH	B3GALNT1	0.256706
SHH	B3GALNT2	0.666589
SHH	B3GALT1	0.560738
SHH	B3GALT2	0.0586154
SHH	B3GAT1	0.181759
SHH	B3GAT2	0.657026
SHH	B3GAT3	0.493639
SHH	B3GLCT	0.332255
SHH	B3GNT3	0.811548
SHH	B3GNT4	0.599574
SHH	B3GNT5	0.294427
SHH	B3GNTL1	0.591179
SHH	B4GALNT1	0.971062
SHH	B4GALNT3	0.0443603
SHH	B4GALNT4	0.681868
SHH	B4GALT1	0.964112
SHH	B4GALT2	0.585012
SHH	B4GALT3	0.542537
SHH	B4GALT4	0.186818
SHH	B4GALT6	0.358394
SHH	B4GAT1	0.745886
SHH	B9D1	0.325207
SHH	BAALC	0.678806
SHH	BACE1	0.591887
SHH	BACE2	0.877675
SHH	BACH1	0.159724
SHH	BACH2	0.968202
SHH	BAD	0.940183
SHH	BAG1	0.77338
SHH	BAG2	0.0874893
SHH	BAG3	0.335133
SHH	BAG5	0.711839
SHH	BAHCC1	0.0579415
SHH	BAHD1	0.559932
SHH	BAIAP2	0.988578
SHH	BAIAP2L1	0.12407
SHH	BAIAP2L2	0.971376
SHH	BAIAP3	0.391862
SHH	BAK1	0.559355
SHH	BAMBI	0.35495
SHH	BANF1	0.0976893
SHH	BAP1	0.0602461
SHH	BARD1	0.12089
SHH	BARHL1	0.0454952
SHH	BARHL2	0.124223
SHH	BARX1	0.481621
SHH	BASP1	0.587542
SHH	BAX	0.534663
SHH	BAZ1A	0.729535
SHH	BAZ1B	0.085343
SHH	BAZ2A	0.351172
SHH	BAZ2B	0.266201
SHH	BBOF1	0.682282
SHH	BBS10	0.341721
SHH	BBS2	0.648594
SHH	BBS4	0.528787
SHH	BBS5	0.602514
SHH	BBS7	0.62864
SHH	BBS9	0.768629
SHH	BBX	0.812859
SHH	BCAN	0.744825
SHH	BCAP31	0.97892
SHH	BCAR1	0.713347
SHH	BCAR3	0.416365
SHH	BCAS1	0.316436
SHH	BCAS2	0.952038
SHH	BCAS3	0.653872
SHH	BCAT1	0.801549
SHH	BCAT2	0.299441
SHH	BCCIP	0.103358
SHH	BCDIN3D	0.306482
SHH	BCHE	0.448557
SHH	BCKDHA	0.339157
SHH	BCKDHB	0.599562
SHH	BCKDK	0.495416
SHH	BCL11A	0.946113
SHH	BCL11B	0.0182097
SHH	BCL2	0.477022
SHH	BCL2L1	0.2476
SHH	BCL2L11	0.276294
SHH	BCL2L13	0.0396714
SHH	BCL2L2-PABPN1	0.743924
SHH	BCL3	0.343332
SHH	BCL6	0.71192
SHH	BCL6B	0.740534
SHH	BCL7A	0.864273
SHH	BCL7B	0.146387
SHH	BCL7C	0.548805
SHH	BCL9	0.0691324
SHH	BCL9L	0.620724
SHH	BCO2	0.279062
SHH	BCOR	0.13896
SHH	BCORL1	0.572307
SHH	BCR	0.316873
SHH	BCRP2	0.977634
SHH	BCS1L	0.736263
SHH	BDH1	0.511332
SHH	BDH2	0.986666
SHH	BDH2P1	0.999416
SHH	BDKRB1	0.767281
SHH	BDKRB2	0.867289
SHH	BDNF	0.732249
SHH	BEAN1	0.562144
SHH	BECN1	0.463195
SHH	BEGAIN	0.257871
SHH	BEND3	0.103038
SHH	BEND4	0.967444
SHH	BEND5	0.972863
SHH	BEND6	0.905318
SHH	BEND7	0.10539
SHH	BEST1	0.140647
SHH	BEST3	0.662029
SHH	BET1	0.155645
SHH	BET1L	0.589936
SHH	BEX1	0.0184562
SHH	BEX2	0.20767
SHH	BEX4	0.609214
SHH	BEX5	0.213178
SHH	BFAR	0.499923
SHH	BGN	0.991475
SHH	BHLHB9	0.501333
SHH	BHLHE22	0.81735
SHH	BHLHE40	0.164821
SHH	BHLHE41	0.560524
SHH	BHMT2	0.0780768
SHH	BICC1	0.398749
SHH	BICD1	0.992464
SHH	BICD2	0.822056
SHH	BID	0.122868
SHH	BIN1	0.126626
SHH	BIN2	0.55293
SHH	BIN3-IT1	0.378452
SHH	BIRC2	0.309257
SHH	BIRC5	0.353452
SHH	BIVM	0.863249
SHH	BLCAP	0.152904
SHH	BLID	0.266874
SHH	BLM	0.379283
SHH	BLMH	0.790655
SHH	BLOC1S1	0.214055
SHH	BLOC1S2	0.231101
SHH	BLOC1S3	0.0192409
SHH	BLOC1S6	0.913067
SHH	BLVRA	0.948116
SHH	BLVRB	0.409742
SHH	BLZF1	0.375663
SHH	BMP1	0.283047
SHH	BMP2K	0.274365
SHH	BMP3	0.871623
SHH	BMP4	0.163321
SHH	BMP5	0.880504
SHH	BMP6	0.0736041
SHH	BMP7	0.585909
SHH	BMP8A	0.321015
SHH	BMP8B	0.614124
SHH	BMPER	0.544929
SHH	BMPR1A	0.783864
SHH	BMPR1B	0.468438
SHH	BMPR2	0.973815
SHH	BMS1	0.198129
SHH	BMS1P20	0.626307
SHH	BNC1	0.677939
SHH	BNC2	0.250418
SHH	BNIP1	0.206342
SHH	BNIP2	0.137915
SHH	BNIP3	0.68111
SHH	BOC	0.0204023
SHH	BOD1	0.0835716
SHH	BOD1L1	0.938769
SHH	BOK	0.410878
SHH	BOLA1	0.132547
SHH	BOLA3	0.512518
SHH	BOP1	0.187584
SHH	BORA	0.193729
SHH	BPGM	0.536716
SHH	BPHL	0.361984
SHH	BPIFC	0.605052
SHH	BPNT1	0.97721
SHH	BRAT1	0.338841
SHH	BRCA1	0.405208
SHH	BRCA2	0.150454
SHH	BRCC3	0.388961
SHH	BRD3	0.870112
SHH	BRD4	0.372308
SHH	BRD7	0.327358
SHH	BRD8	0.447175
SHH	BRD9	0.318587
SHH	BRE	0.00365449
SHH	BRI3BP	0.992706
SHH	BRICD5	0.578194
SHH	BRINP1	0.921244
SHH	BRINP2	0.168094
SHH	BRINP3	0.586825
SHH	BRIP1	0.419778
SHH	BRIX1	0.968786
SHH	BRMS1	0.663237
SHH	BROX	0.587909
SHH	BRPF1	0.154161
SHH	BRPF3	0.362238
SHH	BRSK1	0.930136
SHH	BRSK2	0.0244969
SHH	BRWD1	0.280207
SHH	BSCL2	0.18569
SHH	BSDC1	0.40276
SHH	BSG	0.118346
SHH	BSN	0.576276
SHH	BST2	0.00549446
SHH	BTAF1	0.655979
SHH	BTBD1	0.722575
SHH	BTBD10	0.285324
SHH	BTBD11	0.0187473
SHH	BTBD3	0.0904443
SHH	BTBD6	0.108416
SHH	BTBD7	0.601282
SHH	BTBD8	0.773849
SHH	BTBD9	0.304723
SHH	BTD	0.0454055
SHH	BTF3	0.237185
SHH	BTF3L4	0.272606
SHH	BTG1	0.66165
SHH	BTG2	0.160705
SHH	BTG3	0.592152
SHH	BTN2A2	0.498284
SHH	BTN3A1	0.332255
SHH	BTN3A2	0.886377
SHH	BTN3A3	0.830622
SHH	BTNL9	0.100196
SHH	BTRC	0.487036
SHH	BUB1	0.772156
SHH	BUB3	0.858885
SHH	BUD13	0.737848
SHH	BUD31	0.325935
SHH	BVES	0.230946
SHH	BYSL	0.281338
SHH	BZRAP1	0.311611
SHH	BZW1	0.689308
SHH	BZW2	0.373327
SHH	C10orf10	0.00537572
SHH	C10orf11	0.429859
SHH	C10orf12	0.617437
SHH	C10orf2	0.178294
SHH	C10orf35	0.151673
SHH	C10orf54	0.421489
SHH	C10orf76	0.673586
SHH	C10orf82	0.593389
SHH	C10orf88	0.193036
SHH	C10orf90	0.966976
SHH	C11orf1	0.359733
SHH	C11orf24	0.663908
SHH	C11orf31	0.173275
SHH	C11orf52	0.184696
SHH	C11orf54	0.116078
SHH	C11orf57	0.451684
SHH	C11orf58	0.183329
SHH	C11orf63	0.43288
SHH	C11orf68	0.839421
SHH	C11orf70	0.243464
SHH	C11orf71	0.0437296
SHH	C11orf80	0.503338
SHH	C11orf84	0.652795
SHH	C11orf87	0.311118
SHH	C11orf95	0.367507
SHH	C12orf10	0.959974
SHH	C12orf29	0.688551
SHH	C12orf4	0.293439
SHH	C12orf45	0.725183
SHH	C12orf49	0.233854
SHH	C12orf56	0.534749
SHH	C12orf57	0.361063
SHH	C12orf65	0.0237722
SHH	C12orf66	0.200216
SHH	C12orf75	0.546093
SHH	C14orf1	0.839167
SHH	C14orf119	0.471511
SHH	C14orf132	0.691115
SHH	C14orf142	0.667617
SHH	C14orf159	0.304776
SHH	C14orf166	0.443035
SHH	C14orf169	0.0202236
SHH	C14orf178	0.351849
SHH	C14orf2	0.190964
SHH	C14orf37	0.0957949
SHH	C14orf93	0.31196
SHH	C15orf39	0.0224558
SHH	C15orf40	0.879331
SHH	C15orf41	0.814352
SHH	C15orf57	0.561917
SHH	C15orf59	0.0615975
SHH	C15orf61	0.527123
SHH	C16orf13	0.976706
SHH	C16orf45	0.84289
SHH	C16orf52	0.112627
SHH	C16orf62	0.340715
SHH	C16orf74	0.077654
SHH	C16orf87	0.666017
SHH	C16orf89	0.16003
SHH	C16orf95	0.06264
SHH	C17orf49	0.858996
SHH	C17orf51	0.282729
SHH	C17orf53	0.611158
SHH	C17orf62	0.411992
SHH	C17orf75	0.545479
SHH	C17orf80	0.370207
SHH	C17orf97	0.563162
SHH	C18orf21	0.732743
SHH	C18orf25	0.801973
SHH	C18orf32	0.951532
SHH	C18orf54	0.515417
SHH	C18orf8	0.973684
SHH	C19orf12	0.438178
SHH	C19orf18	0.835584
SHH	C19orf24	0.479313
SHH	C19orf43	0.405679
SHH	C19orf44	0.904297
SHH	C19orf47	0.388564
SHH	C19orf48	0.494366
SHH	C19orf54	0.894217
SHH	C19orf57	0.579798
SHH	C19orf60	0.606121
SHH	C19orf66	0.812173
SHH	C19orf71	0.890335
SHH	C19orf73	0.3969
SHH	C1D	0.638789
SHH	C1DP3	0.643059
SHH	C1GALT1	0.941751
SHH	C1orf101	0.0153381
SHH	C1orf112	0.297044
SHH	C1orf115	0.179607
SHH	C1orf122	0.744997
SHH	C1orf123	0.68694
SHH	C1orf145	0.00547565
SHH	C1orf162	0.245347
SHH	C1orf174	0.251057
SHH	C1orf194	0.944435
SHH	C1orf198	0.441973
SHH	C1orf21	0.0954369
SHH	C1orf220	0.328172
SHH	C1orf228	0.0653825
SHH	C1orf27	0.160141
SHH	C1orf43	0.333137
SHH	C1orf52	0.568427
SHH	C1orf54	0.484941
SHH	C1orf56	0.594087
SHH	C1orf61	0.916403
SHH	C1orf74	0.838693
SHH	C1orf95	0.0124819
SHH	C1QA	0.22386
SHH	C1QB	0.0967096
SHH	C1QBP	0.617085
SHH	C1QC	0.313787
SHH	C1QL1	0.133054
SHH	C1QL2	0.988696
SHH	C1QL3	0.940061
SHH	C1QL4	0.756225
SHH	C1QTNF1	0.96389
SHH	C1QTNF2	0.0493658
SHH	C1QTNF3	0.0909173
SHH	C1QTNF4	0.327673
SHH	C1QTNF5	0.194877
SHH	C1R	0.327285
SHH	C1RL	0.709626
SHH	C1S	0.614443
SHH	C20orf194	0.128274
SHH	C20orf196	0.872167
SHH	C20orf24	0.401688
SHH	C20orf27	0.78963
SHH	C20orf85	0.613376
SHH	C20orf96	0.605905
SHH	C21orf33	0.83686
SHH	C21orf58	0.204222
SHH	C21orf59	0.101986
SHH	C21orf62	0.36984
SHH	C21orf91	0.462571
SHH	C22orf24	0.763826
SHH	C22orf34	0.396146
SHH	C2CD2	0.216592
SHH	C2CD2L	0.751246
SHH	C2CD5	0.755379
SHH	C2orf27A	0.656873
SHH	C2orf40	0.399053
SHH	C2orf44	0.612763
SHH	C2orf47	0.585495
SHH	C2orf48	0.0703245
SHH	C2orf49	0.761205
SHH	C2orf50	0.0176481
SHH	C2orf61	0.000111341
SHH	C2orf66	0.693931
SHH	C2orf69	0.429273
SHH	C2orf76	0.62235
SHH	C2orf80	0.577127
SHH	C2orf82	0.753319
SHH	C3	0.712618
SHH	C3AR1	0.409226
SHH	C3orf14	0.00679973
SHH	C3orf17	0.708062
SHH	C3orf18	0.309796
SHH	C3orf22	0.0315284
SHH	C3orf35	0.158368
SHH	C3orf36	0.172257
SHH	C3orf38	0.199108
SHH	C3orf58	0.509811
SHH	C3orf67	0.322496
SHH	C3orf70	0.857339
SHH	C4A	0.623574
SHH	C4orf19	0.377625
SHH	C4orf22	0.606169
SHH	C4orf27	0.302326
SHH	C4orf3	0.844713
SHH	C4orf32	0.565963
SHH	C4orf33	0.0443046
SHH	C4orf46	0.170403
SHH	C5	0.0184074
SHH	C5AR1	0.223585
SHH	C5orf17	0.626063
SHH	C5orf22	0.939495
SHH	C5orf30	0.628638
SHH	C5orf34	0.572858
SHH	C5orf38	0.893567
SHH	C5orf42	0.132655
SHH	C5orf45	0.671737
SHH	C5orf56	0.124801
SHH	C5orf63	0.998811
SHH	C6orf1	0.499664
SHH	C6orf106	0.51429
SHH	C6orf120	0.592746
SHH	C6orf132	0.347782
SHH	C6orf136	0.465502
SHH	C6orf163	0.238904
SHH	C6orf203	0.0282015
SHH	C6orf226	0.817321
SHH	C6orf48	0.934209
SHH	C6orf62	0.233383
SHH	C7	0.223102
SHH	C7orf13	0.675313
SHH	C7orf26	0.359782
SHH	C7orf31	0.756946
SHH	C7orf43	0.805363
SHH	C7orf49	0.0807153
SHH	C7orf60	0.0686458
SHH	C7orf61	0.870798
SHH	C8orf22	0.809321
SHH	C8orf31	0.509265
SHH	C8orf33	0.820442
SHH	C8orf34	0.737209
SHH	C8orf37	0.710233
SHH	C8orf44-SGK3	0.432227
SHH	C8orf46	0.681722
SHH	C8orf59	0.893443
SHH	C9orf114	0.967126
SHH	C9orf116	0.127607
SHH	C9orf129	0.338689
SHH	C9orf131	0.0135998
SHH	C9orf142	0.038984
SHH	C9orf16	0.842217
SHH	C9orf172	0.468783
SHH	C9orf3	0.0667551
SHH	C9orf40	0.903334
SHH	C9orf47	0.543411
SHH	C9orf64	0.862388
SHH	C9orf72	0.769839
SHH	C9orf78	0.338571
SHH	C9orf85	0.600882
SHH	C9orf91	0.923531
SHH	CA1	0.0624784
SHH	CA10	0.951912
SHH	CA11	0.676701
SHH	CA12	0.423258
SHH	CA13	0.59405
SHH	CA14	0.717482
SHH	CA2	0.15976
SHH	CA3	0.167107
SHH	CA4	0.818958
SHH	CA5B	0.160789
SHH	CA5BP1	0.640001
SHH	CA7	0.701896
SHH	CA8	0.520252
SHH	CA9	0.691614
SHH	CAAP1	0.557823
SHH	CAB39	0.910459
SHH	CAB39L	0.431908
SHH	CABIN1	0.575082
SHH	CABLES1	0.0456983
SHH	CABLES2	0.0124133
SHH	CABP1	0.15124
SHH	CABP7	0.517022
SHH	CABYR	0.676223
SHH	CACFD1	0.913789
SHH	CACHD1	0.289114
SHH	CACNA1A	0.283728
SHH	CACNA1B	0.305561
SHH	CACNA1C	0.185724
SHH	CACNA1D	0.210273
SHH	CACNA1E	0.127524
SHH	CACNA1G	0.501783
SHH	CACNA1H	0.957485
SHH	CACNA1I	0.50323
SHH	CACNA2D1	0.548077
SHH	CACNA2D2	0.86294
SHH	CACNA2D3	0.182938
SHH	CACNB1	0.105489
SHH	CACNB2	0.735703
SHH	CACNB3	0.888228
SHH	CACNB4	0.890557
SHH	CACNG2	0.267918
SHH	CACNG3	0.410212
SHH	CACNG4	0.38166
SHH	CACNG5	0.198463
SHH	CACNG7	0.539538
SHH	CACTIN	0.099575
SHH	CACYBP	0.215575
SHH	CAD	0.18727
SHH	CADM1	0.736261
SHH	CADM2	0.128454
SHH	CADM3	0.490878
SHH	CADM4	0.0441717
SHH	CADPS	0.917585
SHH	CADPS2	0.950922
SHH	CALB1	0.437012
SHH	CALB2	0.105817
SHH	CALCB	0.308744
SHH	CALCOCO1	0.674966
SHH	CALCOCO2	0.179897
SHH	CALCRL	0.277227
SHH	CALD1	0.103895
SHH	CALHM1	0.715997
SHH	CALHM2	0.642212
SHH	CALM1	0.54625
SHH	CALM2	0.185782
SHH	CALM3	0.638443
SHH	CALML4	0.473865
SHH	CALN1	0.837426
SHH	CALU	0.517514
SHH	CALY	0.270889
SHH	CAMK1	0.172671
SHH	CAMK1D	0.222808
SHH	CAMK1G	0.377707
SHH	CAMK2A	0.393893
SHH	CAMK2B	0.762293
SHH	CAMK2D	0.242705
SHH	CAMK2G	0.552318
SHH	CAMK2N1	0.873073
SHH	CAMK4	0.388751
SHH	CAMKK1	0.0072816
SHH	CAMKK2	0.951451
SHH	CAMKMT	0.720704
SHH	CAMKV	0.61555
SHH	CAMLG	0.26407
SHH	CAMSAP1	0.978802
SHH	CAMSAP2	0.0115919
SHH	CAMSAP3	0.307419
SHH	CAMTA1	0.772701
SHH	CAMTA2	0.768454
SHH	CAND1	0.514436
SHH	CAND2	0.305053
SHH	CANT1	0.610176
SHH	CANX	0.700839
SHH	CAP1	0.351619
SHH	CAP2	0.558885
SHH	CAPG	0.960837
SHH	CAPN1	0.607863
SHH	CAPN13	0.933077
SHH	CAPN15	0.785441
SHH	CAPN2	0.89031
SHH	CAPN3	0.1503
SHH	CAPN5	0.0160913
SHH	CAPN7	0.106733
SHH	CAPN9	0.660253
SHH	CAPNS1	0.902005
SHH	CAPRIN2	0.0714231
SHH	CAPS	0.31508
SHH	CAPS2	0.198684
SHH	CAPZA1	0.535709
SHH	CAPZA2	0.716534
SHH	CARD19	0.920288
SHH	CARF	0.26079
SHH	CARHSP1	0.974094
SHH	CARKD	0.813659
SHH	CARM1	0.0335942
SHH	CARNMT1	0.131688
SHH	CARNS1	0.706033
SHH	CARS	0.67153
SHH	CARS2	0.872867
SHH	CASC2	0.846159
SHH	CASC4	0.327648
SHH	CASC5	0.577334
SHH	CASD1	0.393731
SHH	CASK	0.392181
SHH	CASKIN1	0.300555
SHH	CASKIN2	0.977903
SHH	CASP2	0.00367269
SHH	CASP3	0.863615
SHH	CASP6	0.114235
SHH	CASP7	0.428128
SHH	CASP8	0.323196
SHH	CASP8AP2	0.375272
SHH	CASP9	0.193629
SHH	CASQ1	0.837284
SHH	CASQ2	0.375211
SHH	CASR	0.943733
SHH	CAST	0.314995
SHH	CASZ1	0.77621
SHH	CAT	0.208484
SHH	CATSPER2	0.545768
SHH	CATSPER2P1	0.0721725
SHH	CATSPERG	0.339517
SHH	CAV1	0.0937194
SHH	CAV2	0.817874
SHH	CBARP	0.437887
SHH	CBFA2T2	0.169761
SHH	CBFA2T3	0.143374
SHH	CBFB	0.803935
SHH	CBL	0.421761
SHH	CBLB	0.0794172
SHH	CBLN1	0.390849
SHH	CBLN2	0.105484
SHH	CBLN3	0.548582
SHH	CBLN4	0.569555
SHH	CBR1	0.758827
SHH	CBR4	0.880772
SHH	CBS	0.0100309
SHH	CBWD1	0.260516
SHH	CBWD2	0.406844
SHH	CBWD5	0.446654
SHH	CBX1	0.840636
SHH	CBX2	0.722227
SHH	CBX3	0.481471
SHH	CBX4	0.179506
SHH	CBX5	0.428408
SHH	CBX6	0.777742
SHH	CBX7	0.755813
SHH	CBX8	0.841516
SHH	CBY1	0.85177
SHH	CC2D2A	0.179655
SHH	CCAR1	0.879008
SHH	CCAR2	0.909506
SHH	CCBL1	0.682184
SHH	CCBL2	0.262957
SHH	CCDC102B	0.79594
SHH	CCDC106	0.338621
SHH	CCDC109B	0.0344724
SHH	CCDC112	0.723462
SHH	CCDC113	0.344606
SHH	CCDC115	0.988404
SHH	CCDC117	0.84799
SHH	CCDC120	0.198292
SHH	CCDC124	0.11809
SHH	CCDC125	0.854034
SHH	CCDC126	0.230009
SHH	CCDC136	0.246796
SHH	CCDC137	0.917078
SHH	CCDC138	0.523543
SHH	CCDC14	0.517003
SHH	CCDC141	0.626008
SHH	CCDC142	0.149174
SHH	CCDC144A	0.789784
SHH	CCDC144NL	0.733288
SHH	CCDC146	0.434049
SHH	CCDC148	0.644579
SHH	CCDC149	0.0878751
SHH	CCDC15	0.703976
SHH	CCDC150	0.817488
SHH	CCDC158	0.0637904
SHH	CCDC159	0.456859
SHH	CCDC167	0.341094
SHH	CCDC169	0.343709
SHH	CCDC169-SOHLH2	0.632985
SHH	CCDC17	0.112891
SHH	CCDC171	0.227521
SHH	CCDC174	0.138293
SHH	CCDC175	0.28812
SHH	CCDC177	0.302356
SHH	CCDC18	0.0994942
SHH	CCDC180	0.319708
SHH	CCDC184	0.883428
SHH	CCDC186	0.561744
SHH	CCDC189	0.0900802
SHH	CCDC191	0.288863
SHH	CCDC24	0.657697
SHH	CCDC25	0.735521
SHH	CCDC28A	0.169471
SHH	CCDC3	0.546623
SHH	CCDC30	0.8774
SHH	CCDC34	0.655115
SHH	CCDC36	0.0876453
SHH	CCDC40	0.00908662
SHH	CCDC43	0.191248
SHH	CCDC47	0.455087
SHH	CCDC53	0.0105757
SHH	CCDC58	0.214877
SHH	CCDC59	0.662016
SHH	CCDC6	0.66866
SHH	CCDC61	0.775154
SHH	CCDC64	0.497311
SHH	CCDC66	0.494675
SHH	CCDC68	0.557025
SHH	CCDC7	0.783568
SHH	CCDC71L	0.748802
SHH	CCDC74A	0.0319882
SHH	CCDC77	0.66689
SHH	CCDC8	0.032956
SHH	CCDC80	0.423896
SHH	CCDC82	0.949622
SHH	CCDC84	0.256603
SHH	CCDC85A	0.586295
SHH	CCDC85B	0.549851
SHH	CCDC85C	0.458307
SHH	CCDC86	0.713391
SHH	CCDC88A	0.648395
SHH	CCDC88C	0.0469085
SHH	CCDC9	0.158189
SHH	CCDC90B	0.576982
SHH	CCDC91	0.944934
SHH	CCDC92	0.793641
SHH	CCDC93	0.0519239
SHH	CCDC94	0.403198
SHH	CCDC97	0.755035
SHH	CCIN	0.25
SHH	CCKBR	0.896646
SHH	CCL18	0.246625
SHH	CCL2	0.830322
SHH	CCL28	0.64078
SHH	CCL3	0.419512
SHH	CCL3L3	0.857837
SHH	CCL4L2	0.801005
SHH	CCL5	0.651952
SHH	CCM2	0.596228
SHH	CCM2L	0.482241
SHH	CCNA1	0.380093
SHH	CCNA2	0.508892
SHH	CCNB1	0.730768
SHH	CCNB1IP1	0.848231
SHH	CCNB2	0.495078
SHH	CCNB3	0.155646
SHH	CCNC	0.889482
SHH	CCND1	0.222664
SHH	CCND2	0.0667205
SHH	CCND3	0.496896
SHH	CCNDBP1	0.722468
SHH	CCNE1	0.763645
SHH	CCNE2	0.0864626
SHH	CCNF	0.111978
SHH	CCNG1	0.869393
SHH	CCNG2	0.484673
SHH	CCNI	0.197989
SHH	CCNJ	0.451927
SHH	CCNJL	0.808532
SHH	CCNK	0.880361
SHH	CCNL1	0.637647
SHH	CCNT2	0.78288
SHH	CCNYL1	0.605347
SHH	CCP110	0.931088
SHH	CCPG1	0.387353
SHH	CCR10	0.759387
SHH	CCS	0.900386
SHH	CCSAP	0.930791
SHH	CCSER1	0.00835809
SHH	CCSER2	0.395667
SHH	CCT2	0.772457
SHH	CCT3	0.799588
SHH	CCT4	0.989539
SHH	CCT5	0.541643
SHH	CCT6A	0.880028
SHH	CCT7	0.734719
SHH	CCT8	0.840148
SHH	CCZ1	0.0550534
SHH	CD101	0.63606
SHH	CD14	0.623036
SHH	CD151	0.291344
SHH	CD163	0.225126
SHH	CD163L1	0.58377
SHH	CD164	0.289121
SHH	CD200	0.959769
SHH	CD207	0.0598399
SHH	CD22	0.668804
SHH	CD226	0.262833
SHH	CD24	0.838003
SHH	CD248	0.925009
SHH	CD276	0.0231549
SHH	CD2AP	0.673882
SHH	CD300A	0.891426
SHH	CD320	0.0965456
SHH	CD33	0.661603
SHH	CD34	0.715658
SHH	CD36	0.639247
SHH	CD37	0.701173
SHH	CD38	0.336544
SHH	CD3EAP	0.373374
SHH	CD4	0.955916
SHH	CD44	0.463074
SHH	CD46	0.876129
SHH	CD47	0.398382
SHH	CD52	0.322573
SHH	CD53	0.36173
SHH	CD55	0.649552
SHH	CD58	0.649076
SHH	CD59	0.457261
SHH	CD63	0.402575
SHH	CD68	0.069665
SHH	CD74	0.668642
SHH	CD81	0.156225
SHH	CD82	0.867024
SHH	CD8A	0.635523
SHH	CD9	0.178504
SHH	CD93	0.434172
SHH	CD99	0.217521
SHH	CD99L2	0.953181
SHH	CDADC1	0.152049
SHH	CDAN1	0.698852
SHH	CDC123	0.410666
SHH	CDC14A	0.0842595
SHH	CDC14B	0.692905
SHH	CDC16	0.261237
SHH	CDC20	0.484504
SHH	CDC20B	0.570981
SHH	CDC23	0.706432
SHH	CDC25A	0.246153
SHH	CDC25B	0.538921
SHH	CDC25C	0.486444
SHH	CDC27	0.898587
SHH	CDC34	0.713522
SHH	CDC37	0.251959
SHH	CDC37L1	0.87769
SHH	CDC40	0.454986
SHH	CDC42	0.967277
SHH	CDC42BPA	0.186916
SHH	CDC42BPB	0.149122
SHH	CDC42EP1	0.0195224
SHH	CDC42EP2	0.0178365
SHH	CDC42EP3	0.837037
SHH	CDC42EP4	0.179861
SHH	CDC42SE1	0.0117947
SHH	CDC42SE2	0.781781
SHH	CDC45	0.435089
SHH	CDC5L	0.611018
SHH	CDC6	0.205136
SHH	CDC7	0.663967
SHH	CDC73	0.750153
SHH	CDCA2	0.544498
SHH	CDCA3	0.142404
SHH	CDCA4	0.0781276
SHH	CDCA5	0.122648
SHH	CDCA7	0.263432
SHH	CDCA7L	0.651329
SHH	CDCA8	0.70195
SHH	CDCP1	0.955844
SHH	CDH1	0.735546
SHH	CDH10	0.526185
SHH	CDH11	0.290062
SHH	CDH12	0.143914
SHH	CDH13	0.265988
SHH	CDH15	0.072558
SHH	CDH18	0.724322
SHH	CDH2	0.833951
SHH	CDH20	0.0560009
SHH	CDH22	0.228795
SHH	CDH23	0.151101
SHH	CDH24	0.430198
SHH	CDH3	0.479381
SHH	CDH4	0.765821
SHH	CDH5	0.94241
SHH	CDH6	0.634667
SHH	CDH7	0.348959
SHH	CDH8	0.265897
SHH	CDH9	0.125338
SHH	CDHR1	0.0836648
SHH	CDHR3	0.686872
SHH	CDIPT	0.578844
SHH	CDK1	0.989109
SHH	CDK10	0.499341
SHH	CDK11A	0.732368
SHH	CDK12	0.829052
SHH	CDK14	0.265762
SHH	CDK15	0.347643
SHH	CDK16	0.587931
SHH	CDK17	0.0431402
SHH	CDK18	0.448854
SHH	CDK19	0.659802
SHH	CDK2	0.262147
SHH	CDK20	0.164059
SHH	CDK2AP1	0.0703453
SHH	CDK2AP2	0.997767
SHH	CDK4	0.263946
SHH	CDK5	0.965018
SHH	CDK5R1	0.584007
SHH	CDK5R2	0.913408
SHH	CDK5RAP2	0.162926
SHH	CDK5RAP3	0.637147
SHH	CDK6	0.0219241
SHH	CDK8	0.51013
SHH	CDK9	0.0907932
SHH	CDKAL1	0.97181
SHH	CDKL2	0.72721
SHH	CDKL3	0.292875
SHH	CDKL5	0.591446
SHH	CDKN1A	0.0860452
SHH	CDKN1B	0.042334
SHH	CDKN1C	0.172623
SHH	CDKN2A	0.557554
SHH	CDKN2AIP	0.370091
SHH	CDKN2B	0.261506
SHH	CDKN2C	0.693366
SHH	CDKN3	0.187179
SHH	CDNF	0.0792471
SHH	CDO1	0.673388
SHH	CDON	0.484366
SHH	CDPF1	0.795873
SHH	CDR1	0.969508
SHH	CDR2	0.902167
SHH	CDR2L	0.805084
SHH	CDRT4	0.685072
SHH	CDS1	0.464896
SHH	CDS2	0.0260169
SHH	CDT1	0.802719
SHH	CDV3	0.468244
SHH	CDYL2	0.931408
SHH	CEACAM19	0.665102
SHH	CEBPB	0.69635
SHH	CEBPD	0.0312817
SHH	CEBPG	0.536495
SHH	CEBPZ	0.424362
SHH	CECR1	0.366532
SHH	CECR2	0.539064
SHH	CECR5	0.54319
SHH	CECR6	0.742138
SHH	CEL	0.934942
SHH	CELA3A	0.172063
SHH	CELF2	0.490743
SHH	CELF3	0.889223
SHH	CELF4	0.498725
SHH	CELF5	0.199991
SHH	CELF6	0.0783216
SHH	CELSR1	0.560683
SHH	CELSR2	0.057034
SHH	CELSR3	0.0944336
SHH	CEMIP	0.573857
SHH	CEND1	0.0696213
SHH	CENPA	0.564292
SHH	CENPBD1	0.213544
SHH	CENPBD1P1	0.488291
SHH	CENPC	0.637889
SHH	CENPE	0.397893
SHH	CENPF	0.978496
SHH	CENPH	0.337307
SHH	CENPI	0.0639348
SHH	CENPJ	0.593227
SHH	CENPK	0.353268
SHH	CENPM	0.670507
SHH	CENPN	0.165168
SHH	CENPO	0.174232
SHH	CENPP	0.00070114
SHH	CENPQ	0.835199
SHH	CENPT	0.727016
SHH	CENPU	0.0821284
SHH	CENPV	0.331823
SHH	CENPVP1	0.291192
SHH	CENPW	0.407879
SHH	CEP112	0.35751
SHH	CEP120	0.395715
SHH	CEP126	0.049166
SHH	CEP128	0.909499
SHH	CEP135	0.0314786
SHH	CEP152	0.158693
SHH	CEP162	0.539517
SHH	CEP164	0.568081
SHH	CEP170	0.793972
SHH	CEP170B	0.0804352
SHH	CEP170P1	0.836968
SHH	CEP192	0.100829
SHH	CEP290	0.273635
SHH	CEP295	0.057963
SHH	CEP295NL	0.0420607
SHH	CEP350	0.631324
SHH	CEP41	0.467175
SHH	CEP44	0.261765
SHH	CEP55	0.503353
SHH	CEP57	0.977432
SHH	CEP57L1	0.101266
SHH	CEP63	0.0353085
SHH	CEP68	0.88073
SHH	CEP70	0.0975279
SHH	CEP72	0.401715
SHH	CEP76	0.0510081
SHH	CEP78	0.475003
SHH	CEP83	0.870138
SHH	CEP85	0.816859
SHH	CEP85L	0.450757
SHH	CEP89	0.580334
SHH	CEP95	0.925186
SHH	CEP97	0.438486
SHH	CER1	0.571301
SHH	CERCAM	0.152623
SHH	CERK	0.572128
SHH	CERKL	0.893823
SHH	CERS1	0.876463
SHH	CERS2	0.131833
SHH	CERS4	0.0545691
SHH	CERS5	0.523826
SHH	CERS6	0.952295
SHH	CES1	0.799623
SHH	CES2	0.924688
SHH	CES4A	0.937022
SHH	CETN2	0.0471739
SHH	CETN3	0.421521
SHH	CFAP221	0.792237
SHH	CFAP36	0.846935
SHH	CFAP43	0.212147
SHH	CFAP44	0.436012
SHH	CFAP46	0.269991
SHH	CFAP47	0.227132
SHH	CFAP54	0.115485
SHH	CFAP57	0.338744
SHH	CFAP58	0.925346
SHH	CFAP61	0.319014
SHH	CFAP69	0.218225
SHH	CFAP70	0.113028
SHH	CFAP97	0.24419
SHH	CFB	0.178234
SHH	CFDP1	0.846606
SHH	CFH	0.454189
SHH	CFI	0.580632
SHH	CFL1	0.601524
SHH	CFL2	0.480911
SHH	CFLAR	0.606475
SHH	CGGBP1	0.140562
SHH	CGNL1	0.777634
SHH	CGREF1	0.533538
SHH	CH17-351M24.1	0.743729
SHH	CHAC1	0.703531
SHH	CHAC2	0.972199
SHH	CHAD	0.933851
SHH	CHADL	0.502705
[truncated: 36,916 more rows]

## Sheet: Table S2
Table S2. Subgroup-specific enriched gene sets (canonical pathways) and core genes positively and negatively associated with poor prognosis
Direction of assiciation with poor prognosis	Subgroup	Database	Name of gene set (GSEA)	Brief explanation of gene set from Molecular Signature Database (MSigDB) (GSEA)	NES (GSEA)	Nominal p-value (GSEA)	FDR q-value (GSEA)	No. of core genes (GSEA)	Cox regression								Log-rank tests															Representative core genes**	List of prognostic core genes in leading-edge subset (GSEA)
									Exploratory dataset			Validation dataset			Bootstrap analysis (1000 replicates)		Exploratory dataset					Validation dataset					Whole dataset
																	Medium vs. Low		High vs. Low		global p-value	Medium vs. Low		High vs. Low		global p-value	Medium vs. Low		High vs. Low		global p-value
									Sample size (n)	HR*	p-value	Sample size (n)	HR*	p-value	Sample size (n)	% of p-value < 0.05	HR	p-value	HR	p-value		HR	p-value	HR	p-value		HR	p-value	HR	p-value
Positive	SHH	PID	PID_P53_REGULATION_PATHWAY	p53 pathway	1.52628	0.0157171	0.232456	10	85	4.58941	1.77135e-07	36	3.1941	0.126908	121	100	1.40822e+08	–	8.39098e+08	–	3.342e-07	0.670605	0.668087	1.98237	0.436027	0.324389	2.54282	0.228837	10.9688	0.00143532	4.16355e-06	TRIM28,CCNA2,ABL1,SETD7,CSE1L,HIPK2,RPL11	SETD7,HIPK2,CCNA2,ABL1,TRIM28,CSE1L,KAT2B,RPL11,RCHY1,RPL5
			PID_PLK1_PATHWAY	PLK1 signaling events	2.25595	0	0.00202476	21	85	2.01928	0.00345294	36	1.72129	0.0927158	121	95.6	2.13044	0.333751	3.83928	0.0891038	0.158905	2.66911	0.384964	5.30494	0.136626	0.237004	3.56488	0.0928789	6.23947	0.0165606	0.0230541	NUDC,PLK1,AURKA,TPX2,BUB1,CDC20,TPT1,BORA,CENPE,KIF20A,PRC1,CCNB1,CDC25C,WEE1,ECT2	WEE1,PLK1,TPX2,BUB1,CDC20,NUDC,KIF2A,AURKA,BORA,ECT2,KIF20A,CENPE,CDC25C,SGOL1,CCNB1,TPT1,PRC1,ODF2,CDC14B,SSPO,CDK1
			PID_AURORA_B_PATHWAY	Aurora B signaling	1.86497	0	0.0780698	20	85	1.73167	0.0154811	36	1.8436	0.0857701	121	91.9	1.84633	0.438718	4.5134	0.0541569	0.0477181	2.14652	0.496893	4.63244	0.170647	0.267541	3.51845	0.0978566	7.45853	0.00819854	0.00555318	CDCA8,SMC2,AURKA,KIF2C,BUB1,RACGAP1,BIRC5,NCAPD2,KIF23,KIF20A,NCAPH	BUB1,SMC2,CDCA8,AURKA,KIF2C,RACGAP1,KIF23,KIF20A,BIRC5,NCAPD2,SGOL1,NCL,VIM,SMC4,NCAPH,KLHL13,MYLK,CENPA,NSUN2,NDC80
			PID_FOXM1_PATHWAY	FOXM1 transcription factor network	1.71689	0.00649351	0.110817	17	85	1.88761	0.0119216	36	1.74665	0.108556	121	90.8	1.92102	0.409931	4.80002	0.0450579	0.0377333	2.88812	0.347304	5.92418	0.113315	0.195469	2.17529	0.22906	5.00698	0.0119902	0.00943443	PLK1,CCNA2,FOXM1,BIRC5,NEK2,ETV5,CCNB1,CENPF,BRCA2,CDK4,CHEK2,CKS1B	PLK1,FOXM1,CCNA2,NEK2,CENPF,ETV5,BIRC5,CDK4,BRCA2,CCNB1,CCNB2,CKS1B,CHEK2,SP1,CDK1,CENPA,TGFA
		KEGG	KEGG_ALANINE_ASPARTATE_AND_GLUTAMATE_METABOLISM	Alanine aspartate and glutamate metabolism	1.4775	0.042	0.251568	9	85	4.85199	0.000141585	36	1.76143	0.432423	121	94.3	1.01165	0.987353	5.06276	0.0130007	0.000621341	2.31309	0.444477	3.28519	0.303682	0.563579	1.42516	0.549569	4.487	0.00817652	0.0015997	PPAT,GLUD1,GPT2	GLUD1,GPT2,PPAT,GFPT2,ALDH5A1,ADSS,GLS,GAD1,AGXT
			KEGG_RNA_POLYMERASE	RNA polymerase	1.8392	0.00201613	0.0664518	16	85	1.96488	0.00320905	36	2.36342	0.0221562	121	93.3	1.27913	0.716586	2.81525	0.126702	0.155642	2.88506e+08	–	9.62175e+08	–	0.0246581	2.08351	0.252291	4.97045	0.0131963	0.0102421	POLR2E,POLR3H,POLR2B,POLR2J,POLR2D,POLR3K,POLR1B,POLR1A	POLR3H,POLR2D,POLR3K,POLR2E,POLR2B,POLR3G,POLR1B,POLR1A,POLR3D,POLR2F,POLR2A,POLR1C,ZNRD1,POLR2G,POLR1E,POLR2J
			KEGG_BASAL_TRANSCRIPTION_FACTORS	Basal transcription factors	1.52905	0.0317125	0.233513	13	85	2.48227	0.000241957	36	1.48797	0.580008	121	91.6	2.36617	0.270877	5.13247	0.0407498	0.0583033	2.70976	0.360479	2.10992	0.543967	0.632994	1.60978	0.405227	3.49777	0.0327449	0.0419767	GTF2F1,TAF4,GTF2A1L,TAF11	GTF2F1,TAF9B,GTF2A1L,TAF7,TBPL1,TAF13,GTF2F2,TAF11,TAF4,TAF12,TAF4B,TAF5L,GTF2A2
		BIOCARTA	BIOCARTA_CELLCYCLE_PATHWAY	Cyclins and Cell Cycle Regulation	1.53783	0.035343	0.225395	12	85	1.91939	0.0126666	36	3.16952	0.0293865	121	91.7	1.0497	0.945333	3.64275	0.0503779	0.0147682	2.00192	0.550784	10.1394	0.0465522	0.0161018	1.23687	0.723697	4.70017	0.00632309	0.000393748	CCNA1,CDKN2C,CCNB1,CDC25A,TFDP1,CDK4	CCNA1,CDK4,TFDP1,CCND2,CCNB1,CDK1,CDC25A,CDKN1B,E2F1,CDKN2A,CDKN2C,CCND3
			BIOCARTA_PROTEASOME_PATHWAY	Proteasome Complex	1.58829	0.0125523	0.201102	14	85	1.70997	0.00533027	36	1.57227	0.274399	121	79.1	1.21357	0.785364	4.74951	0.0218049	0.00468411	2.1415	0.50117	5.89809	0.131077	0.172496	1.44814	0.533487	4.90244	0.00674892	0.00117473	PSMB7,PSMA7,PSMD14,PSMB2	PSMD14,PSMD12,PSMB7,PSMB1,PSMA7,PSMA5,PSMB2,RPN1,RPN2,PSMB5,PSMD6,PSMC3,PSMD8,PSMA2
	Group3	PID	PID_HES_HEY_PATHWAY	Notch-mediated HES/HEY network	1.55199	0.0239726	0.137794	9	74	2.70861	0.000126798	33	2.20933	0.0872604	107	98.8	2.70436	0.123591	7.53387	0.00166105	0.000447583	2.49648	0.25418	3.42755	0.13177	0.287906	1.6353	0.296962	5.15079	0.000477691	3.04071e-05	MYOD1,KDM1A,GAA,MYB,CTBP1	KDM1A,MYB,MYOD1,GAA,PARP1,CTBP1,E2F1,CD4,RBPJ
			PID_PI3KCI_AKT_PATHWAY	Class I PI3K signaling events mediated by Akt	1.65469	0.011925	0.0736666	11	74	2.07906	0.00444777	33	2.40473	0.020823	107	97.1	2.71362	0.11693	4.85398	0.0148107	0.0263676	6.71652	0.0728432	10.9254	0.0286636	0.0360282	4.8281	0.010198	7.16935	0.0017172	0.0019934	YWHAZ,PRKDC,CDKN1B	RAF1,AKT3,YWHAH,YWHAG,GSK3B,YWHAZ,MLST8,CDKN1B,FOXO4,PRKDC,KPNA1
			PID_P53_REGULATION_PATHWAY	p53 pathway	1.70898	0.00520833	0.048171	17	74	2.15481	0.00516613	33	1.79373	0.0714564	107	92.8	1.22351	0.704844	3.28025	0.0260566	0.0144859	1.38186	0.640408	2.28935	0.25865	0.481282	1.24937	0.594922	2.63516	0.0256885	0.0262163	DYRK2,RPL23,PPM1D,RPL11	PPM1D,PRMT5,DYRK2,RPL11,DAXX,GSK3B,RPL23,CCNG1,PIN1,CHEK1,CDK2,TRIM28,SETD7,CSNK1G2,CSNK1A1,ATM,CCNA2
			PID_MYC_PATHWAY	C-MYC pathway	1.55018	0.0290909	0.137854	9	74	1.68648	0.00868162	33	2.26436	0.0402199	107	89.4	1.96882	0.229552	2.91106	0.0712529	0.173255	1.4242	0.618138	3.00083	0.122552	0.21169	2.28183	0.0726498	3.35709	0.0124669	0.0338971	RUVBL1,ACTL6A,RUVBL2	RUVBL1,RUVBL2,ACTL6A,PAK2,GSK3B,PIN1,TAF12,TAF10,AXIN1
			PID_RB_1PATHWAY	Regulation of retinoblastoma protein	1.45636	0.0383973	0.221061	17	74	2.01095	0.00938424	33	2.22714	0.145797	107	89	1.09645	0.866577	3.65041	0.0133126	0.0022251	2.52077	0.243384	2.33268	0.312402	0.473955	1.42435	0.424042	3.23798	0.00858262	0.00611261	MYOD1,E2F3,CDKN1B,CDK4,CTBP1	RAF1,CDK4,CCND2,MYOD1,CTBP1,E2F1,SUV39H1,E2F3,CCNE1,CDK2,CDKN1B,CEBPB,RBBP4,E2F2,CCNA2,MEF2C,AATF
			PID_ATM_PATHWAY	ATM pathway	1.46058	0.0460751	0.21776	11	74	1.76024	0.0215043	33	1.91986	0.148414	107	82.7	1.45157	0.479758	2.73309	0.0634217	0.113415	7.77957	0.0518639	6.02133	0.101506	0.0774284	1.69295	0.225555	2.50932	0.045131	0.11676	CTBP1	TP53BP1,CTBP1,BLM,FAM175A,BRCA1,TRIM28,BID,FANCD2,CDC25A,ATM,MDC1
			PID_BARD1_PATHWAY	BARD1 signaling events	1.89126	0	0.00926775	14	74	1.46479	0.0501407	33	1.88822	0.0992393	107	75.2	1.11668	0.82326	1.87202	0.225362	0.353507	7.52812	0.0543814	4.39114	0.185989	0.0723742	1.73252	0.20313	2.40871	0.0582545	0.153764	UBE2L3,FANCF,PRKDC	UBE2L3,FANCC,FANCF,FANCG,RAD51,TOPBP1,PCNA,CCNE1,CDK2,BRCA1,FANCD2,ATM,PRKDC,FANCE
			PID_ATR_PATHWAY	ATR signaling pathway	1.88678	0	0.00964723	17	74	1.34163	0.0491066	33	1.34504	0.346882	107	63.7	1.41607	0.513513	3.09464	0.0348469	0.044428	3.15421	0.14206	2.4551	0.300637	0.305533	1.35787	0.462071	2.1793	0.0759234	0.157403	MCM2,TIPIN,YWHAZ,PLK1,RFC5	TIPIN,RFC5,CLSPN,MCM2,RFC4,YWHAZ,RAD51,TOPBP1,CHEK1,RFC2,CDC6,CDK2,FANCD2,PLK1,CDC25A,TIMELESS,CCNA2
			PID_FANCONI_PATHWAY	Fanconi anemia pathway	1.87018	0	0.0114982	27	74	1.36743	0.0846701	33	1.54763	0.261945	107	59.9	2.12543	0.183696	3.75553	0.0240151	0.0523998	6.96285	0.065808	7.19459	0.0721556	0.0895238	2.22961	0.0791351	2.83621	0.0330931	0.0858311	FANCF,RFC5	RFC5,FANCC,BRIP1,FANCI,BLM,FANCF,RFC4,FAN1,FANCG,TOPBP1,CHEK1,PALB2,WDR48,RFC2,BRCA1,FANCD2,ATM,USP1,UBE2T,FANCE,RMI1,XRCC3,FANCB,FANCA,RFC3,BRCA2,H2AFX
			PID_FOXM1_PATHWAY	FOXM1 transcription factor network	1.47182	0.0380795	0.209239	16	74	1.20469	0.174276	33	1.2404	0.383509	107	38	1.66956	0.32536	2.50123	0.0952553	0.225997	2.44886	0.184168	1.14343	0.869848	0.276607	1.91103	0.133762	2.46424	0.051951	0.136516	BIRC5,MYC,PLK1,CDK4	CDK4,CCNB2,FOXM1,BIRC5,CCNE1,CDK2,PLK1,CCNA2,MYC,CCNB1,CDK1,NEK2,CENPA,ETV5,CENPF,BRCA2
		KEGG	KEGG_TYROSINE_METABOLISM	Tyrosine metabolism	1.71537	0.0123023	0.0461979	8	74	3.3961	0.000222976	33	5.22002	0.000490011	107	100	1.3594	0.60101	4.2852	0.0103779	0.00183239	4.41865e+08	–	1.5578e+09	–	0.000213457	2.30684	0.131006	8.5775	8.4263e-05	1.78631e-07	COMT,MIF,GOT2	DBH,COMT,MIF,LCMT2,TRMT11,METTL6,ADH5,GOT2
			KEGG_MELANOMA	Melanoma	1.47112	0.0378657	0.207954	18	74	4.86305	5.71129e-05	33	4.64386	0.0480057	107	99.5	2.59046	0.135131	5.48169	0.00863137	0.00996954	6.29957	0.0810518	7.34916	0.0697429	0.102554	4.22989	0.0187107	8.06087	0.000885918	0.000557574	FGF2,E2F3,CDK4	KRAS,RAF1,IGF1R,CDK4,CDH1,AKT3,FGF13,E2F1,E2F3,FGF2,PDGFRA,FGF9,E2F2,HRAS,PIK3CA,MAPK3,PIK3R2,EGF
			KEGG_BLADDER_CANCER	Bladder cancer	1.46771	0.0423729	0.210187	12	74	2.57049	0.00402311	33	5.73293	0.019754	107	97.2	1.42318	0.503279	2.92884	0.0470649	0.069811	6.59676	0.0755639	9.32931	0.040579	0.057553	2.03733	0.12286	3.7608	0.00584491	0.0111301	MYC,E2F3,CDK4	KRAS,RAF1,CDK4,CDH1,E2F1,E2F3,VEGFC,E2F2,HRAS,MAPK3,MYC,EGF
			KEGG_PROTEASOME	Proteasome	2.06785	0	0.00121857	16	74	1.93732	0.00143795	33	1.94057	0.0314879	107	96.9	1.22376	0.729934	4.28769	0.0104014	0.000807968	1.72606	0.442022	3.74877	0.067153	0.13097	1.22101	0.656907	4.67343	0.000504975	4.94881e-06	PSMB3,PSMC3,PSMB1,PSMC5,PSMD3,PSMA5,PSMB7,PSMA4,PSMD12,PSMA6,PSMD14	PSMB3,PSMC5,PSMB1,PSMC3,PSMA4,PSMD8,PSMA5,PSMD3,PSMB9,PSMD2,PSMA2,PSMD14,PSMD12,PSMA6,PSME3,PSMB7
			KEGG_GALACTOSE_METABOLISM	Galactose metabolism	1.47541	0.0440367	0.211483	4	74	2.12999	0.00366928	33	2.50084	0.00915033	107	95.2	2.32172	0.132344	2.77198	0.0918789	0.203312	0.858098	0.813739	2.2146	0.252105	0.268985	1.73163	0.206798	3.08181	0.0151359	0.0339997	GLA,GAA,PGM2	PGM2,GAA,GLA,PFKM
			KEGG_PENTOSE_PHOSPHATE_PATHWAY	Pentose phosphate pathway	1.61529	0.0160142	0.0988033	10	74	1.71398	0.00893617	33	2.63365	0.00302086	107	95.1	3.00621	0.0807341	4.08833	0.032884	0.0773114	11.4015	0.024728	13.9481	0.0224573	0.0184015	2.22533	0.0821176	3.24162	0.0153528	0.0420066	PRPS1,TKT,ALDOA,TALDO1,PGM2	PGD,PRPS1,PGM2,GPI,PFKM,G6PD,TALDO1,ALDOA,TKT,PRPS2
			KEGG_CITRATE_CYCLE_TCA_CYCLE	TCA cycle (Citrate cycle)	1.48114	0.0452174	0.205964	9	74	1.94171	0.00333484	33	2.37527	0.0114897	107	95	4.44979	0.0475377	7.89371	0.00689437	0.00747608	6.01546	0.090964	13.1294	0.0190932	0.0183621	4.86475	0.00984692	8.36466	0.000712488	0.000502519	SUCLG1,DLAT,MDH1,ACLY,MDH2,IDH2	ACLY,DLAT,SUCLG1,IDH2,MDH1,MDH2,SDHC,FH,PC
			KEGG_RNA_POLYMERASE	RNA polymerase	1.78411	0.00338409	0.0264032	12	74	1.8015	0.00734709	33	2.64805	0.00364356	107	95	1.38409	0.529634	1.94539	0.233968	0.466826	1.35242	0.679954	4.02768	0.0496884	0.0535178	1.60964	0.270341	2.39584	0.0595728	0.148982	POLR2C,POLR2G,POLR2B,POLR1E,POLR1A,POLR3H	POLR1A,POLR2B,POLR2G,POLR2C,POLR1E,POLR2H,POLR2F,ZNRD1,POLR3G,POLR1D,POLR1B,POLR3H
			KEGG_NUCLEOTIDE_EXCISION_REPAIR	Nucleotide excision repair	1.52405	0.033101	0.161129	12	74	2.22716	0.00295292	33	1.63481	0.267814	107	92	1.42287	0.507993	3.01721	0.0386291	0.0524069	1.42293	0.614516	2.10126	0.311382	0.575321	1.27471	0.565012	2.8501	0.0149002	0.0123059	DDB1,POLD2,RFC1,RFC5	RFC5,RFC1,POLD2,DDB1,POLE3,RFC4,POLD1,PCNA,RFC2,ERCC1,CCNH,RAD23A
			KEGG_BASAL_TRANSCRIPTION_FACTORS	Basal transcription factors	1.47526	0.0477032	0.209242	12	74	1.90252	0.00499323	33	1.95627	0.0583842	107	90.5	12.0303	0.0157293	14.7986	0.0103127	0.00441266	0.97203	0.969034	4.4846	0.031216	0.00694746	3.60165	0.0180068	6.06366	0.00130532	0.00187751	TAF4B,TBPL1,TAF11	TBPL1,TAF4B,TAF2,TAF11,GTF2A2,TAF5,TAF12,TAF5L,TAF10,GTF2B,TAF7,GTF2E2
			KEGG_AMINOACYL_TRNA_BIOSYNTHESIS	Aminoacyl-tRNA biosynthesis	2.13892	0	0.000697178	20	74	2.10491	0.00356077	33	1.64707	0.129433	107	88	2.55688	0.137813	5.00873	0.0136136	0.0212065	3.86679	0.0845346	2.78421	0.239241	0.183138	2.06008	0.115068	3.39113	0.0116823	0.0287891	KARS,IARS,CARS,AARS,SARS,GARS	YARS,SARS,GARS,IARS,CARS,KARS,LARS2,FARSA,EPRS,MARS,QARS,SARS2,RARS,FARSB,AARS,LARS,VARS,NARS2,HARS,TARS
			KEGG_RNA_DEGRADATION	RNA degradation	1.75865	0.00168634	0.0318667	22	74	1.86792	0.0103582	33	1.55467	0.122107	107	83.7	1.08058	0.876974	2.37239	0.0900492	0.0936293	1.02562	0.96885	1.61839	0.475077	0.692825	1.10649	0.80267	2.3012	0.046103	0.0437274	CNOT1,ENO1,LSM1,LSM7,DCPS	LSM7,CNOT1,ENO1,CNOT8,LSM5,LSM3,LSM1,DCPS,EXOSC1,TTC37,CNOT6L,EXOSC7,LSM2,EXOSC9,HSPA9,EXOSC5,EXOSC4,HSPD1,DCP2,DIS3,DDX6,EXOSC2
			KEGG_PATHOGENIC_ESCHERICHIA_COLI_INFECTION	Pathogenic Escherichia coli infection	1.58707	0.0208333	0.113099	21	74	2.78053	0.000641921	33	1.19155	0.642858	107	79.7	1.97947	0.229001	3.6624	0.0265967	0.0522786	0.738762	0.653338	2.74402	0.134645	0.0714983	1.68046	0.231982	2.87545	0.0213289	0.0483729	CTTN,NCL,ARPC3,YWHAZ,TLR5	TUBB,CDH1,NCL,TLR5,ARPC3,CTTN,ARPC4,TUBB2B,YWHAZ,TUBA1A,FYN,CD14,TUBB2A,TUBA1C,CLDN1,TUBB6,EZR,TUBB3,ARPC1B,CDC42,ARHGEF2
			KEGG_VIRAL_MYOCARDITIS	Viral myocarditis	1.53598	0.0213115	0.149556	22	74	2.31912	0.0050975	33	1.58384	0.320665	107	78.6	1.9152	0.252115	3.40039	0.0365343	0.0754237	1.37401	0.616862	1.65496	0.488204	0.77802	1.61018	0.275315	3.21242	0.0104066	0.0158282	EIF4G1,RAC3,SGCA	SGCA,EIF4G1,ABL2,ITGB2,FYN,RAC3,SGCB,EIF4G2,BID,CYCS,HLA-DQA1,HLA-DRA,CD55,HLA-DQB1,HLA-DRB5,HLA-DQA2,CAV1,MYH3,CCND1,CXADR,DAG1,HLA-DPA1
			KEGG_DNA_REPLICATION	DNA replication	2.25049	0	0.000136838	18	74	1.41518	0.0278505	33	1.51796	0.188987	107	77.9	1.45847	0.474306	2.69477	0.06684	0.122125	7.68633	0.0540339	7.16686	0.072519	0.0740143	1.55311	0.31376	2.92663	0.0181205	0.0305828	MCM2,MCM5,POLA1,POLD2,MCM4,PRIM2,RNASEH2A,RFC1,RFC5,FEN1	PRIM2,MCM6,RFC5,MCM2,RFC1,POLD2,FEN1,MCM5,POLE3,RFC4,RNASEH2A,POLD1,MCM3,PCNA,RFC2,DNA2,MCM4,POLA1
			KEGG_MISMATCH_REPAIR	Mismatch repair	1.69565	0.00833333	0.0528617	9	74	1.46386	0.0306999	33	1.67053	0.173479	107	76.4	1.53787	0.419316	3.09577	0.0342801	0.055528	2.24939	0.312246	4.40757	0.0701728	0.134211	1.57122	0.303982	3.13191	0.0112039	0.0155395	MSH6,POLD2,RFC1,RFC5	MSH6,RFC5,RFC1,POLD2,RFC4,POLD1,PCNA,RFC2,EXO1
			KEGG_BASE_EXCISION_REPAIR	Base excision repair	1.96584	0	0.00408948	18	74	1.64416	0.0344436	33	1.75278	0.204013	107	73.6	1.92206	0.249475	3.40535	0.0365412	0.0761617	6.55332	0.0746534	5.77618	0.109675	0.123602	1.51467	0.341977	2.70805	0.0284601	0.0520562	NTHL1,POLD2,FEN1	APEX1,NTHL1,PARP1,POLD2,FEN1,LIG3,POLE3,POLD1,UNG,PCNA,SMUG1,POLB,NEIL3,MBD4,POLE,POLD3,NEIL2,TDG
			KEGG_HOMOLOGOUS_RECOMBINATION	Homologous recombination	1.57605	0.025729	0.120676	16	74	1.41793	0.0714032	33	1.49619	0.22181	107	61.5	1.18173	0.735299	2.22446	0.123378	0.196612	1.25808	0.74202	1.92463	0.374452	0.627198	1.67925	0.2326	2.7991	0.0251293	0.0595524	RAD51D,POLD2	POLD2,BLM,POLD1,EME1,RAD51,RAD51D,RAD51C,RAD54L,MUS81,XRCC2,RAD52,POLD3,XRCC3,BRCA2,RPA2,TOP3B
		BIOCARTA	BIOCARTA_IL2RB_PATHWAY	IL-2 Receptor Beta Chain in T cell Activation	1.61406	0.0191638	0.0981438	13	74	3.6013	0.000172924	33	6.49108	0.00924424	107	99.9	1.35633	0.603839	4.71446	0.00648601	0.000768995	1.59867	0.575205	6.14598	0.0226199	0.00700025	1.8408	0.229262	5.78893	0.000440628	1.76568e-05	PPIA,STAT5B,MYC	PPIA,RPS6KB1,RAF1,BCL2,STAT5B,E2F1,STAT5A,PTPN6,HRAS,PIK3CA,MAPK3,MYC,IL2RG
			BIOCARTA_PROTEASOME_PATHWAY	Proteasome Complex	2.29791	0	0	13	74	1.81654	0.0040515	33	1.67397	0.0376933	107	95.5	1.61527	0.41179	4.76796	0.00609545	0.00171587	1.79444	0.410811	3.82782	0.0629503	0.126487	1.4944	0.368168	4.25011	0.00121467	0.00023427	PSMB3,PSMC3,PSMB1,RPN1,PSMA5,PSMB7,PSMA4,PSMD12,PSMA6,PSMD14	PSMB3,PSMB1,PSMC3,RPN1,PSMA4,PSMD8,PSMA5,PSMA2,PSMD14,PSMD12,PSMA6,PSMB7,RPN2
			BIOCARTA_RACCYCD_PATHWAY	Influence of Ras and Rho proteins on G1 to S Transition	1.50525	0.0481283	0.179625	10	74	1.87381	0.0216322	33	4.20482	0.0123659	107	92.1	0.802051	0.669463	2.55135	0.0585468	0.0101397	1.61561	0.566646	5.38676	0.0335336	0.0164052	1.27637	0.584216	3.60476	0.00394899	0.000646807	CDKN1B,CDK4	RAF1,CDK4,E2F1,CCNE1,CDK2,CDKN1B,HRAS,PIK3CA,MAPK3,RELA
			BIOCARTA_MPR_PATHWAY	How Progesterone Initiates Oocyte Membrane	1.45121	0.0421793	0.219301	14	74	1.99141	0.0183304	33	3.66253	0.0414068	107	86.4	0.977435	0.963632	2.12497	0.138944	0.122253	1.94465	0.354312	3.84412	0.0601914	0.127802	1.49952	0.357867	3.19873	0.00992379	0.0101882	ARPC3	MYT1,ARPC3,CAP1,ARPC4,PIN1,ACTA1,ARPC1B,HRAS,MAPK3,ARPC1A,SRC,CCNB1,ARPC5,CDK1
			BIOCARTA_MCM_PATHWAY	CDK Regulation of DNA Replication	2.02232	0.00180505	0.00224404	12	74	1.31321	0.0418305	33	1.42427	0.173225	107	74.6	1.01216	0.981022	2.59309	0.0578434	0.0369005	6.18569	0.0840088	6.37858	0.0910764	0.127654	1.67359	0.238294	2.79062	0.0238661	0.0542954	MCM2,MCM5,ORC6,MCM4,CDT1,CDKN1B	ORC1,MCM6,MCM2,MCM5,MCM3,ORC6,CDC6,CCNE1,CDK2,MCM4,CDKN1B,CDT1
			BIOCARTA_ATRBRCA_PATHWAY	Role of BRCA1, BRCA2 and ATR in Cancer Susceptibility	1.73077	0.00746269	0.0405898	9	74	1.39901	0.0707682	33	1.41938	0.274958	107	59.4	1.87574	0.2679	3.58606	0.029279	0.0536991	9.66158	0.0300701	3.53979	0.274034	0.0149816	1.86599	0.147061	2.21674	0.0901789	0.210744	FANCF	FANCC,FANCF,FANCG,RAD51,CHEK1,BRCA1,FANCD2,ATM,FANCE
			BIOCARTA_CELLCYCLE_PATHWAY	Cyclins and Cell Cycle Regulation	1.45447	0.046875	0.218983	11	74	1.34652	0.103585	33	1.31781	0.410355	107	46.3	1.28746	0.639529	3.34682	0.0225274	0.0147733	1.22687	0.773032	2.255	0.25079	0.406874	1.10049	0.823444	3.06131	0.00819839	0.00154503	CDKN1B,CDK4	CDK4,CCND2,E2F1,CCNH,CCNE1,CDK2,CDKN1B,CDC25A,CCNB1,CDKN2C,CDK1
	Group4	PID	PID_HES_HEY_PATHWAY	Notch-mediated HES/HEY network	1.78522	0.00168634	0.0352712	13	177	6.4909	4.96888e-08	76	3.3485	0.0093046	253	100	2.80659	0.0983254	8.28514	0.000588153	8.52147e-06	2.31726	0.278594	4.90849	0.0402759	0.0463644	2.67389	0.0424744	6.65481	8.22103e-05	1.8984e-06	HDAC1,NOTCH1,GATA4,HEY1,TCF3,PARP1,RBBP8,E2F1	PARP1,RUNX2,RBBP8,HDAC1,TCF3,GATA4,ASCL1,NCOA1,MYB,NOTCH1,E2F1,HEY1,PTF1A
			PID_TNF_PATHWAY	TNF receptor signaling pathway	1.70395	0.0101695	0.0705924	18	177	5.31078	1.7779e-05	76	5.54317	0.000372288	253	100	6.26143	0.0135917	11.4043	0.00124894	0.000416496	1.94798	0.39933	8.18738	0.00608103	0.00017803	3.81811	0.0117346	8.81978	4.2145e-05	9.85085e-07	FADD,TNFRSF1A,TNFRSF1B,CAV1,IKBKB,GNB2L1,NFKB1	BIRC2,NFKB1,FADD,TNFRSF1B,TXN,IKBKB,CAV1,CHUK,NSMAF,ADAM17,TNFRSF1A,TAB2,MAP2K3,GNB2L1,TNIK,MAP4K2,MAP3K1,MADD
			PID_ERA_GENOMIC_PATHWAY	Validated nuclear estrogen receptor alpha network	1.54633	0.0243056	0.167887	26	177	8.1308	3.17936e-06	76	5.94367	0.00596259	253	99.9	1.72896	0.246575	3.9755	0.00315434	0.0017457	0.839914	0.781259	2.92506	0.066858	0.0126841	1.59631	0.22531	3.74743	0.000518316	9.59639e-05	MYC,HDAC1,XBP1,TRIM59,CCND1,LCOR,UBE2M	GREB1,CCND1,TRIM59,HDAC1,NCOA1,PDIA2,BRCA1,UBE2M,DDX54,PCNA,SRA1,MYC,CHUK,NCOA2,CEBPB,JUN,XBP1,NDUFV3,CD82,NCOR2,LCOR,ANP32A,NRIP1,ABCA3,POU4F1,LMO4
			PID_EPO_PATHWAY	EPO signaling pathway	1.49679	0.0455342	0.21489	8	177	3.49796	2.34647e-05	76	3.11928	0.0116801	253	99.9	4.31944	0.0173433	7.26764	0.00153446	0.001476	3.37325	0.111837	4.4074	0.0608893	0.132665	3.82739	0.00511623	6.12301	0.000204586	0.000192074	CBL,CRKL,INPP5D,NFKB1	CBL,NFKB1,INPP5D,BCL2,PTPN6,PLCG1,CRKL,SOS1
			PID_FCER1_PATHWAY	Fc-epsilon receptor I signaling in mast cells	1.66235	0.00510204	0.0879969	24	177	4.08567	9.54256e-06	76	2.83871	0.0184224	253	99.9	14.9104	0.00807301	23.5004	0.00213877	0.000111557	1.06558	0.915951	2.49742	0.128074	0.116978	3.66236	0.00677693	6.23603	0.000173886	0.000127667	CBL,GAB2,INPP5D,FCGR2B,IKBKB,NFKB1,FOS	CBL,NFKB1,GAB2,INPP5D,FER,RAF1,SYK,IKBKB,HCLS1,PLCG1,FCGR2B,SOS1,CHUK,FCER1G,JUN,FOS,MAP3K1,S1PR1,PTK2,PIK3CA,HRAS,LYN,RELA,SHC1
			PID_ATF2_PATHWAY	ATF-2 transcription factor network	1.54054	0.0168067	0.17291	21	177	2.6377	0.000617074	76	4.29943	0.00547349	253	99.8	3.07273	0.0414123	4.72191	0.00515375	0.00996883	5.74087	0.0946329	11.5394	0.0197826	0.0119584	3.34486	0.0121893	5.98034	0.000224279	0.000128321	JUNB,ATF3,FOS,KAT5,CCND1	PDGFRA,CDK4,CCND1,GADD45A,H2AFY,BCL2,BRCA1,CCNA2,JDP2,MAPK11,ATF3,JUN,JUNB,HES1,DDIT3,FOS,CSRP2,PRKCA,RUVBL2,MMP2,KAT5
			PID_ILK_PATHWAY	Integrin-linked kinase signaling	1.67163	0.00700525	0.0838142	9	177	2.64266	4.44445e-05	76	1.62634	0.0731276	253	99.5	4.81333	0.0341651	12.1085	0.000759997	2.15212e-05	0.938132	0.91702	2.34831	0.150213	0.0968077	2.1858	0.0832801	6.13045	4.65412e-05	3.78442e-07	AURKA,TACC3,PPP1R14B,IQGAP1,PARP1,LIMS1,CCND1,NACA	LIMS1,AURKA,PARP1,TACC3,CCND1,PPP1R14B,NACA,RUVBL1,IQGAP1
			PID_NFKAPPAB_CANONICAL_PATHWAY	Canonical NF-kappaB pathway	1.65651	0.0162455	0.091276	7	177	3.81252	3.21877e-05	76	1.91679	0.0773788	253	99.4	3.77451	0.0315561	7.23844	0.00143411	0.000817314	0.753341	0.619567	2.16184	0.168082	0.0676867	2.22957	0.0563169	4.73676	0.000230256	8.06314e-05	TNFRSF1A,IKBKB,NFKB1	BIRC2,ATM,NFKB1,IKBKB,RAN,CHUK,TNFRSF1A
			PID_CASPASE_PATHWAY	Caspase cascade in apoptosis	1.58527	0.0184874	0.140547	18	177	6.52739	5.99302e-06	76	2.50176	0.12051	253	99.3	4.41751	0.0173491	8.75121	0.000544522	0.000192006	1.56875	0.486556	2.03261	0.30658	0.581916	2.39023	0.0377446	4.20865	0.000674	0.000811016	LIMK1,TNFRSF1A,PARP1	BIRC2,TFAP2A,PARP1,LIMK1,LMNB1,BCL2,LMNB2,TNFRSF1A,NUMA1,GAS2,MAP3K1,MADD,CASP2,APP,PTK2,SATB1,GSN,XIAP
			PID_CD8_TCR_DOWNSTREAM_PATHWAY	Downstream signaling in naïve CD8+ T cells	1.47326	0.0365449	0.23695	12	177	2.20628	0.000488037	76	2.21985	0.0376784	253	99.1	7.19162	0.00757136	11.4503	0.00101405	0.000306327	0.862698	0.80649	2.03625	0.237091	0.152429	2.97694	0.0144599	5.2589	0.000216741	0.000177484	B2M,IFNAR2,JUNB,FOS	IFNAR2,PPP3R1,RAF1,NFATC1,B2M,ELK1,JUN,JUNB,FOS,PRKCA,PRKCE,HRAS
			PID_RHOA_PATHWAY	RhoA signaling pathway	1.50458	0.0429553	0.20771	23	177	2.722	0.000217167	76	2.16464	0.0483759	253	99	3.4771	0.0430602	6.10712	0.00369049	0.00385837	6.03328	0.0854679	11.691	0.019126	0.0123485	4.17476	0.00689855	6.8418	0.000324056	0.000204098	ITGB1,CIT,LIMK1,TLN1,RHOA,FOS,MSN	CIT,ITGB1,LIMK1,TLN1,RDX,ROCK2,MAP2K6,ROCK1,RHOA,JUN,MAP2K3,EZR,CYR61,FOS,MSN,PPP1R12A,PLD1,PIP5K1B,VCL,SLC9A1,LIMK2,CDKN1B,PRKCZ
			PID_IL1_PATHWAY	IL1-mediated signaling events	1.60421	0.0203327	0.128138	10	177	2.99672	0.000106551	76	2.09955	0.0786902	253	98.7	1.5267	0.405792	4.41502	0.00287375	0.000205219	1.50223	0.486518	1.71848	0.388418	0.677167	1.43851	0.343711	3.11494	0.00294628	0.00098407	MYD88,IKBKB,IL1R1,NFKB1	NFKB1,MYD88,IRAK3,MAP2K6,IKBKB,IL1R1,CHUK,IL1RAP,JUN,TAB2
			PID_DELTA_NP63_PATHWAY	Validated transcriptional targets of deltaNp63 isoforms	1.64253	0.0100334	0.0987748	15	177	3.14886	6.46295e-05	76	2.03124	0.0916292	253	98.4	5.57973	0.0207159	11.6949	0.00090023	9.22314e-05	1.17538	0.78814	2.5989	0.112381	0.129743	2.55611	0.0362657	5.50038	0.000140221	2.77819e-05	NOTCH1,HELLS,YAP1,GNB2L1,CCNB2,FASN,MRE11A	ATM,MRE11A,TOP2A,YAP1,HELLS,CCNB2,FASN,NOTCH1,BRCA2,TCF7L1,AXL,MDM2,GNB2L1,CEBPD,HES1
			PID_SYNDECAN_2_PATHWAY	Syndecan-2-mediated signaling events	1.93928	0.00183486	0.00967562	17	177	2.07318	0.0024981	76	3.24612	0.00430873	253	98.4	6.63445	0.010206	9.29242	0.00280241	0.00205472	1.59591	0.484087	3.67863	0.0479702	0.0512939	3.70452	0.00639521	6.19165	0.000175759	0.000130261	PRKCD,ITGB1,TGFB1,SDC2,RHOA,GNB2L1	PRKCD,ITGB1,TGFB1,RHOA,CAV2,SDC2,EPB41,CASK,GNB2L1,EZR,MMP2,HRAS,ITGA5,EPHB2,TRAPPC4,LAMA1,SDCBP
			PID_P53_REGULATION_PATHWAY	p53 pathway	1.55517	0.0122378	0.164276	18	177	3.56072	7.73218e-05	76	1.68129	0.247425	253	96.7	1.51776	0.376824	3.83029	0.00398708	0.00113775	0.816524	0.717285	1.59589	0.414079	0.366073	1.21028	0.593739	2.84807	0.00330095	0.000669231	PRKCD,CHEK1,PRMT5,CDK2,RPL5	ATM,PRKCD,CHEK1,HUWE1,CCNG1,SKP2,MDM4,PPM1D,CDK2,CCNA2,RPL5,CSE1L,TRIM28,ABL1,CSNK1G2,MDM2,HIPK2,PRMT5
			PID_ATM_PATHWAY	ATM pathway	1.84924	0	0.0222639	15	177	2.27344	0.000116631	76	1.22287	0.541228	253	95.9	3.06846	0.0431423	5.60321	0.00162408	0.00157887	1.56926	0.435786	1.65877	0.434013	0.689749	3.12821	0.0103281	4.84764	0.000478353	0.000744988	CDC25A,BLM,H2AFX,FANCD2,FAM175A,RBBP8,MRE11A	ATM,MRE11A,CDC25A,BLM,FANCD2,RBBP8,H2AFX,FAM175A,CDC25C,SMC1A,BRCA1,TRIM28,ABL1,RAD9A,MDM2
			PID_IL6_7_PATHWAY	IL6-mediated signaling events	1.45268	0.0409556	0.259171	25	177	2.00218	0.0021355	76	1.91334	0.0680179	253	95.4	2.80505	0.0590266	5.73832	0.00151649	0.00105516	1.41599	0.557149	2.78447	0.0958338	0.168601	2.15421	0.0531088	4.07387	0.000497108	0.000519242	PRKCD,MYC,GAB2,HSP90B1,JUNB,MITF,FOS	PRKCD,GAB2,HSP90B1,MAP2K6,MITF,MCL1,MAPK11,IRF1,MYC,SOS1,CEBPB,JUN,JUNB,CEBPD,TYK2,FOS,TIMP1,IL6R,JAK1,PIK3CA,IL6ST,FOXO1,SOCS3,PTPRE,LMO4
			PID_AMB2_NEUTROPHILS_PATHWAY	amb2 Integrin signaling	1.94393	0.00169779	0.00937081	18	177	1.75168	0.0134156	76	2.1727	0.010978	253	93.6	1.61789	0.27973	2.62401	0.0321641	0.0706971	1.83008	0.365466	5.04555	0.0148652	0.0110119	1.57323	0.216876	3.20115	0.00169317	0.00129337	ITGB2,TLN1,PLAT,PLAUR,RAP1B,RHOA,NFKB1,THY1,SELPLG	NFKB1,ITGB2,TLN1,YES1,ROCK1,RHOA,PLAUR,SELPLG,RAP1B,THY1,PLAT,CTGF,JAM2,MMP2,LYN,ICAM1,PRKCZ,JAM3
			PID_INTEGRIN2_PATHWAY	Beta2 integrin cell surface interactions	1.86245	0.00707965	0.0196065	12	177	1.50999	0.0163997	76	1.57535	0.0183526	253	92.1	1.81343	0.17072	2.37636	0.058899	0.155469	0.733112	0.586381	2.23003	0.15263	0.0528873	1.40899	0.330886	2.57218	0.00909205	0.0122249	ITGB2,ICAM3,TGFBI,ITGAX,PLAT,PLAUR,FCGR2A,THY1	ITGB2,TGFBI,SPON2,FCGR2A,ITGAX,ICAM3,PLAUR,ICAM2,THY1,PLAT,CYR61,F10
			PID_AURORA_A_PATHWAY	Aurora A signaling	1.82637	0	0.025676	14	177	1.91017	0.000399706	76	1.22804	0.438638	253	92	2.283	0.101621	4.62752	0.00223723	0.00198461	0.704163	0.506528	1.01891	0.973389	0.704672	1.56364	0.223416	2.83108	0.00495806	0.00663042	AURKA,TACC3,TPX2,DLGAP5	TPX2,AURKA,TACC3,CDC25B,DLGAP5,PAK1,GADD45A,CENPA,BRCA1,CKAP5,RAN,CPEB1,MDM2,BIRC5
			PID_AR_PATHWAY	Coregulation of Androgen receptor activity	1.44983	0.0416667	0.259008	25	177	4.00146	0.000874428	76	1.86049	0.226831	253	91.4	3.33607	0.0511998	6.92203	0.00180649	0.000713562	1.29014	0.67213	2.05333	0.233034	0.413632	2.38981	0.0369166	3.8059	0.00167211	0.00324634	PRKDC,CCND3,FKBP4,PA2G4,CCND1	RPS6KA3,CCND1,PAWR,PRKDC,PA2G4,BRCA1,FKBP4,CCND3,HNRNPA1,APPL1,NCOA2,NCOA6,KDM3A,XRCC6,SVIL,VAV3,CTNNB1,GSN,KDM1A,TGFB1I1,NRIP1,CTDSP1,CTDSP2,XRCC5,CDK6
			PID_TOLL_ENDOGENOUS_PATHWAY	Endogenous TLR signaling	1.61998	0.0238532	0.115639	10	177	2.02506	0.00428454	76	1.72829	0.0582745	253	90.7	1.83602	0.162263	2.55934	0.0404122	0.10984	0.595641	0.377419	2.10623	0.174048	0.0235038	1.31024	0.429183	2.27474	0.0203195	0.0319529	MYD88,IKBKB,RHOA	MYD88,HSPD1,RHOA,IKBKB,CHUK,TLR4,TIRAP,CD14,TLR3,BGN
			PID_PLK1_PATHWAY	PLK1 signaling events	2.33733	0	0	22	177	1.58347	0.00181645	76	1.18909	0.439482	253	86.6	1.5867	0.295454	2.30728	0.0628167	0.150554	1.35618	0.604048	1.80823	0.349078	0.63068	1.39858	0.341885	2.25593	0.0245978	0.0468859	AURKA,PRC1,KIF20A,SGOL1,TPX2,CLSPN,SPC24,CCNB1,CENPE,CDK1,NDC80,ECT2,BUB1,RHOA,CDC20,PLK1	TPX2,AURKA,SGOL1,PRC1,KIF20A,BUB1,CDC25B,ECT2,NDC80,PAK1,CDK1,CCNB1,CENPE,ROCK2,NUDC,CDC20,CDC25C,WEE1,CLSPN,SPC24,RHOA,PLK1
			PID_AURORA_B_PATHWAY	Aurora B signaling	2.16156	0	0.000378686	16	177	1.49463	0.00273538	76	1.19372	0.397819	253	85.4	1.80477	0.208859	3.28318	0.0112188	0.0178031	0.922152	0.88329	1.27977	0.676583	0.796456	1.52448	0.248657	2.56113	0.0115338	0.0201381	AURKA,KIF20A,KIF2C,SGOL1,NCAPH,CDCA8,SMC4,NCAPD2,SMC2,NDC80,BUB1,RHOA,NCAPG	AURKA,SGOL1,NCAPH,NCAPD2,KIF23,KIF20A,CDCA8,SMC4,RACGAP1,BUB1,NCAPG,KIF2C,NDC80,SMC2,CENPA,RHOA
			PID_BARD1_PATHWAY	BARD1 signaling events	2.40582	0	0	16	177	1.8637	0.00150336	76	1.09885	0.739038	253	81.2	1.81179	0.217494	3.83601	0.00357186	0.0029876	1.1495	0.796998	1.21846	0.745806	0.946163	1.52577	0.238916	2.65985	0.00605639	0.0100198	FANCD2,RAD51,PRKDC,BARD1,CDK2,FANCC,RBBP8,MRE11A	FANCC,ATM,MRE11A,FANCD2,TOPBP1,RBBP8,BARD1,FANCG,PRKDC,RAD51,CCNE1,CDK2,BRCA1,FANCL,PCNA,FANCF
			PID_FANCONI_PATHWAY	Fanconi anemia pathway	2.17655	0	0.000240839	22	177	1.71341	0.00157649	76	1.06911	0.793096	253	79.2	2.03513	0.13559	3.49863	0.00725381	0.0140378	1.30517	0.61779	0.933243	0.913953	0.775939	1.53761	0.228001	2.51348	0.0101023	0.0209193	UBE2T,BLM,H2AFX,FANCD2,CHEK1,FANCI,FANCC,MRE11A	FANCC,ATM,MRE11A,UBE2T,FANCI,BLM,FANCD2,BRIP1,CHEK1,TOPBP1,FANCB,H2AFX,FANCG,FANCM,RFC3,BRCA1,RFC5,FANCL,XRCC3,FANCF,RMI1,BRCA2
			PID_FOXM1_PATHWAY	FOXM1 transcription factor network	2.06125	0	0.0016466	19	177	1.61362	0.00630883	76	1.23044	0.436786	253	77.9	1.42779	0.4277	2.79012	0.0206485	0.0255917	1.10642	0.865278	2.08438	0.233996	0.311703	1.0893	0.806816	2.36177	0.0128511	0.00425128	MYC,FOXM1,CCNB1,CENPF,CDK1,CDK2,PLK1,CCNB2,CCND1	FOXM1,CDK4,CENPF,CDC25B,CCND1,SKP2,CCNB2,NEK2,CDK1,CCNB1,SP1,CENPA,CCNE1,CDK2,CCNA2,PLK1,BRCA2,CKS1B,MYC
			PID_FRA_PATHWAY	Validated transcriptional targets of AP1 family members Fra1 and Fra2	1.64969	0.0152542	0.0941582	14	177	1.46131	0.0249166	76	1.59651	0.0902752	253	77	2.20222	0.0873848	2.8563	0.028764	0.0774923	2.42495	0.170582	2.58621	0.169231	0.315718	2.60871	0.0145821	2.98982	0.00775171	0.0175097	JUNB,PLAUR,MGP,HMOX1,CCND1	CCND1,TXLNG,SP1,NFATC1,CCNA2,PLAUR,JUN,JUNB,HMOX1,DCN,COL1A2,MGP,THBD,MMP2
			PID_ATR_PATHWAY	ATR signaling pathway	1.81847	0	0.0274289	21	177	1.47466	0.00891961	76	1.16864	0.50576	253	75.6	2.37793	0.065954	3.04396	0.0184898	0.0493804	0.861963	0.790951	1.71612	0.348065	0.335935	1.52763	0.23263	2.39818	0.0151154	0.0340568	CDC25A,MCM2,FANCD2,CLSPN,CHEK1,RAD51,CDK2,PLK1	CDC25A,FANCD2,CHEK1,TOPBP1,MCM2,CDC25C,RAD51,CLSPN,RFC3,CDK2,RFC5,SMARCAL1,CCNA2,PLK1,CDC6,BRCA2,RAD9A,RPA2,MDM2,TIMELESS,MCM7
		KEGG	KEGG_ACUTE_MYELOID_LEUKEMIA	Acute myeloid leukemia	1.50438	0.0409165	0.205824	13	177	4.85401	4.56528e-05	76	3.84363	0.0045718	253	100	11.5518	0.0166234	21.9006	0.00261999	0.000105105	3.26559	0.121405	4.3561	0.0629005	0.138627	5.89433	0.00319968	10.27	0.000128346	1.96816e-05	MYC,AKT3,EIF4EBP1,IKBKB,NFKB1,CCND1	AKT3,NFKB1,CCND1,RAF1,SPI1,LEF1,IKBKB,TCF7L1,MYC,SOS2,SOS1,EIF4EBP1,CHUK
			KEGG_DORSO_VENTRAL_AXIS_FORMATION	Dorso ventral axis formation	1.92154	0	0.0108274	8	177	2.67908	0.000434344	76	2.82356	0.0262493	253	99.5	3.90401	0.0274778	7.0685	0.00159057	0.00109209	3.39623	0.111887	5.80675	0.0249403	0.0452828	2.91826	0.0158488	4.95485	0.000393523	0.000458775	NOTCH1,ETS2,NOTCH2	PIWIL4,ETS2,FMN2,NOTCH1,SOS2,SOS1,CPEB1,NOTCH2
			KEGG_ANTIGEN_PROCESSING_AND_PRESENTATION	Antigen processing and presentation	1.45365	0.047138	0.259701	17	177	1.71468	0.00682493	76	2.10303	0.00441748	253	95.5	4.08133	0.021594	5.47751	0.00695023	0.0127831	2.24016	0.298041	7.41634	0.0102591	0.00225398	2.63297	0.0291551	4.98332	0.000397646	0.000297856	B2M,HSPA1A,HLA-F,TAP2,RFXANK,CD74,PDIA3,HLA-DMA	HSPA6,CTSS,HSPA1A,RFXANK,PDIA3,B2M,HSPA4,HLA-DMB,TAP2,HSPA5,IFI30,HLA-DMA,HLA-F,HSP90AB1,CTSB,HSPA2,CD74
			KEGG_NUCLEOTIDE_EXCISION_REPAIR	Nucleotide excision repair	1.92192	0	0.0111049	17	177	2.21537	0.000721111	76	1.39948	0.376854	253	93.2	2.12335	0.137032	4.57858	0.00237911	0.00158552	0.910584	0.867025	1.84074	0.286234	0.30192	1.82677	0.11475	3.5214	0.00102521	0.000981385	DDB1,POLD4,POLE2,POLE4	DDB1,CUL4B,POLE,DDB2,POLE4,CUL4A,POLE2,RFC3,POLD3,XPC,LIG1,RFC5,PCNA,RPA2,POLD1,POLD4,ERCC2
			KEGG_ONE_CARBON_POOL_BY_FOLATE	One carbon pool by folate	1.70033	0.0160428	0.071377	7	177	2.0879	2.47761e-05	76	1.13039	0.635435	253	92.7	2.20529	0.116849	4.85466	0.00164759	0.000952486	1.07291	0.897959	1.29129	0.663838	0.894525	1.60599	0.197598	2.96642	0.0033406	0.00422605	GART,MTHFD2L,MTHFD2,TYMS,DHFR	GART,MTHFD2L,MTHFD2,ATIC,MTHFD1L,DHFR,TYMS
			KEGG_BASE_EXCISION_REPAIR	Base excision repair	2.03227	0	0.00284209	17	177	2.00751	0.00319396	76	1.64538	0.18861	253	91.5	1.86968	0.184517	3.36437	0.00976647	0.0162805	1.18207	0.777791	2.60558	0.11916	0.145881	1.51769	0.25641	3.00374	0.0030004	0.00253426	POLD4,POLE2,PARP1,POLE4	PARP1,POLE,POLE4,PARP4,POLE2,NEIL3,FEN1,POLD3,LIG1,NEIL2,OGG1,PCNA,UNG,PARP2,NTHL1,POLD1,POLD4
			KEGG_AMINOACYL_TRNA_BIOSYNTHESIS	Aminoacyl tRNA biosynthesis	2.17725	0	0.000255892	18	177	2.97109	2.92955e-05	76	1.12333	0.736976	253	89.9	1.79817	0.206118	3.13437	0.0166011	0.0323318	1.04881	0.928861	0.811631	0.743714	0.889751	1.64547	0.167654	2.25012	0.0336796	0.0940184	CARS,IARS,IARS2,YARS,MARS,TARS	CARS,TARS,IARS2,MARS2,IARS,MARS,EPRS,YARS,QARS,LARS,CARS2,VARS,KARS,DARS2,AARS,LARS2,SARS,AARS2
			KEGG_BIOSYNTHESIS_OF_UNSATURATED_FATTY_ACIDS	Biosynthesis of unsaturated fatty acids	1.81018	0.00567108	0.0289507	7	177	2.22758	0.00456244	76	1.79844	0.13108	253	89.3	1.99388	0.135267	2.47857	0.0584414	0.151442	1.42917	0.584892	2.27437	0.225539	0.396702	1.88116	0.0922868	2.37504	0.0280551	0.0804439	SCD,FADS1	YOD1,FADS1,ELOVL5,SCD,ELOVL2,FADS2,HADHA
			KEGG_HOMOLOGOUS_RECOMBINATION	Homologous recombination	1.73077	0.00862069	0.0596623	16	177	1.74296	0.00176997	76	1.30466	0.375334	253	88	4.51778	0.015199	7.97782	0.000773746	0.000403419	1.11435	0.841876	1.0573	0.927623	0.979452	3.43886	0.00547104	4.85664	0.000465418	0.000778542	BLM,MUS81,RAD51,POLD4,RAD54B,XRCC2,MRE11A	RAD54B,MRE11A,BLM,RAD54L,XRCC2,RAD51,POLD3,MUS81,XRCC3,BRCA2,EME1,RPA2,POLD1,POLD4,TOP3B,RAD51C
			KEGG_DNA_REPLICATION	DNA replication	2.2209	0	0	23	177	1.56894	0.00574121	76	1.23816	0.4137	253	78.4	2.75143	0.0453703	4.82876	0.00168655	0.00250822	1.32063	0.638969	2.2053	0.199789	0.360189	1.60222	0.203679	3.26516	0.00127793	0.000928778	MCM2,MCM4,POLA2,MCM6,DNA2,POLD4,MCM5,POLE2,MCM3,POLE4	MCM6,POLA2,MCM5,MCM2,POLE,DNA2,POLE4,POLA1,POLE2,RFC3,FEN1,MCM3,MCM4,POLD3,LIG1,RFC5,PCNA,RNASEH2A,RNASEH2B,RPA2,POLD1,MCM7,POLD4
			KEGG_MISMATCH_REPAIR	Mismatch repair	1.71145	0.0126582	0.0704922	12	177	1.64184	0.00521931	76	1.06991	0.81441	253	72.8	1.47987	0.38452	2.84768	0.0174161	0.0232232	1.45409	0.522379	1.75274	0.373119	0.667413	1.45091	0.295912	2.42072	0.0136274	0.0246512	EXO1,POLD4,MSH6	MSH6,EXO1,RFC3,POLD3,LIG1,RFC5,PCNA,MSH2,RPA2,POLD1,MLH1,POLD4
			KEGG_STEROID_BIOSYNTHESIS	Steroid biosynthesis	1.60131	0.0238908	0.129433	8	177	1.6425	0.0300211	76	1.31203	0.243933	253	67	8.13453	0.00416201	5.65658	0.0233612	0.00299284	2.28583	0.200521	2.4961	0.185313	0.35562	3.68869	0.00288032	3.00509	0.0188947	0.00652712	DHCR24,CYP51A1	CYP27B1,DHCR24,CYP51A1,LSS,SQLE,DHCR7,FDFT1,EBP
		BIOCARTA	BIOCARTA_KERATINOCYTE_PATHWAY	Keratinocyte Differentiation	1.56108	0.0115894	0.160573	21	177	3.29191	7.06013e-05	76	3.32087	0.00215061	253	100	7.08885	0.00782324	11.321	0.00115171	0.000438108	1.67834	0.431918	4.23424	0.0311128	0.0303856	5.28353	0.0015933	8.25646	8.58193e-05	3.64903e-05	PRKCD,ETS2,TNFRSF1A,TNFRSF1B,IKBKB,NFKB1,FOS	PRKCD,NFKB1,ETS2,RAF1,TNFRSF1B,BCL2,SP1,MAP2K6,IKBKB,FAS,CHUK,TNFRSF1A,JUN,PRKCH,MAP2K3,FOS,MAP3K1,PRKCA,PRKCE,HRAS,RELA
			BIOCARTA_NFKB_PATHWAY	NF-kB Signaling Pathway	1.69536	0.00972763	0.0713658	10	177	2.54952	0.00013641	76	2.32781	0.00385119	253	100	15.2848	0.00752001	20.9734	0.00308559	0.000291962	1.34508	0.661912	5.00944	0.0138644	0.00197261	4.45304	0.00481363	8.72819	4.96641e-05	6.16781e-06	MYD88,FADD,TNFRSF1A,TNFRSF1B,IKBKB,IL1R1,NFKB1	NFKB1,MYD88,FADD,TNFRSF1B,IKBKB,IL1R1,CHUK,TNFRSF1A,TLR4,MAP3K1
			BIOCARTA_HIVNEF_PATHWAY	HIV-I Nef: negative effector of Fas and TNF	1.67264	0	0.0842184	15	177	4.70907	2.31098e-06	76	3.1515	0.011017	253	99.9	6.6463	0.0103993	12.5116	0.000694351	0.00011936	1.13842	0.848343	3.77251	0.0416516	0.00873109	2.86254	0.0182856	5.33735	0.000200204	0.000129389	PRKCD,FADD,TNFRSF1A,TNFRSF1B,PRKDC,PSEN2,PARP1,NFKB1	BIRC2,PRKCD,NFKB1,PSEN2,PARP1,LMNB1,FADD,PRKDC,TNFRSF1B,BCL2,FAS,CHUK,LMNB2,TNFRSF1A,MDM2
			BIOCARTA_NTHI_PATHWAY	NFkB activation by Nontypeable Hemophilus influenzae	1.78512	0.00347222	0.0346058	9	177	5.82642	2.51035e-05	76	3.60857	0.0163614	253	99.8	3.87644	0.0282373	7.4454	0.00125294	0.000703907	1.77631	0.383081	3.30558	0.0730134	0.131252	2.7629	0.0225546	5.0554	0.000319574	0.000244513	MYD88,IKBKB,SMAD3,NFKB1	NFKB1,MYD88,TGFBR1,MAP2K6,SMAD3,IKBKB,MAPK11,CHUK,MAP2K3
			BIOCARTA_G1_PATHWAY	Cell Cycle: G1/S Check Point	2.18078	0	0.000272951	16	177	2.63516	8.04986e-05	76	3.53507	0.0092532	253	99.8	3.42143	0.0489048	8.25445	0.000606849	5.66515e-05	1.0473	0.946642	4.84315	0.0147	0.000394468	2.19308	0.0831946	6.15867	4.17181e-05	2.69111e-07	CDC25A,HDAC1,TGFB1,CDKN1A,DHFR,CDK1,SMAD3,CDK2,CCND1,E2F1	ATM,CDC25A,CDK4,CCND1,SKP2,HDAC1,DHFR,CDK1,TFDP1,TGFB1,CCNE1,CDK2,SMAD3,E2F1,CDKN1A,ABL1
			BIOCARTA_RACCYCD_PATHWAY	Influence of Ras and Rho proteins on G1 to S Transition	1.99418	0	0.00509834	13	177	3.41092	8.34254e-05	76	2.76537	0.0257452	253	99.6	2.1486	0.12649	4.19269	0.00464771	0.00572279	1.07292	0.906816	2.37565	0.150322	0.15309	1.71778	0.154783	3.35495	0.00177825	0.00175261	CDKN1A,IKBKB,RHOA,CDK2,NFKB1,CCND1,E2F1	NFKB1,CDK4,CCND1,PAK1,RAF1,TFDP1,CCNE1,CDK2,RHOA,IKBKB,E2F1,CDKN1A,CHUK
			BIOCARTA_IL1R_PATHWAY	Signal transduction through IL1R	1.79235	0.00358423	0.0335869	11	177	2.74322	0.000137217	76	2.41804	0.0247486	253	99.2	5.69777	0.0183582	9.95633	0.0020163	0.00086023	1.99212	0.291029	2.96158	0.10919	0.247913	4.57844	0.00397447	7.29301	0.000212143	0.000129318	MYD88,TGFB1,IKBKB,IL1R1,NFKB1	NFKB1,MYD88,IRAK3,TGFB1,MAP2K6,IKBKB,IL1R1,CHUK,IL1RAP,JUN,MAP2K3
			BIOCARTA_CCR3_PATHWAY	CCR3 signaling in Eosinophils	1.59692	0.0251799	0.132083	6	177	3.31694	2.40089e-05	76	1.80335	0.207184	253	98.5	2.63242	0.080761	6.15272	0.000849297	0.000201807	1.66323	0.439773	3.31524	0.0723432	0.112836	2.20458	0.0617387	4.8578	0.000163924	3.70006e-05	LIMK1,RHOA	LIMK1,GNAQ,RAF1,ROCK2,PPP1R12B,RHOA
			BIOCARTA_ATM_PATHWAY	ATM Signaling Pathway	2.04743	0	0.00218961	13	177	2.9383	1.60728e-05	76	1.40189	0.367616	253	96.8	2.46722	0.0982294	5.33966	0.0023925	0.00132137	1.05728	0.926213	2.4764	0.132245	0.119286	1.55885	0.245119	3.47621	0.00117645	0.000378411	CDKN1A,CHEK1,RAD51,NFKB1,RBBP8,MRE11A	ATM,MRE11A,NFKB1,CHEK1,RBBP8,GADD45A,RAD51,BRCA1,CDKN1A,ABL1,TP73,JUN,MDM2
			BIOCARTA_RHO_PATHWAY	Rho cell motility signaling pathway	1.63286	0.0208333	0.10601	17	177	2.10401	0.00628371	76	3.50073	0.00453672	253	95.5	1.44998	0.406671	2.95232	0.0170532	0.0186112	2.0838	0.347822	6.63203	0.0140324	0.00268361	1.23917	0.549783	2.82171	0.00359569	0.000981965	LIMK1,TLN1,RHOA	LIMK1,TLN1,PPP1R12B,ARHGAP4,ROCK1,OPHN1,RHOA,ACTR2,ARPC1B,MYLK,ARPC1A,GSN,PIP5K1B,VCL,CFL1,ARHGEF11,ARHGAP1
			BIOCARTA_CELLCYCLE_PATHWAY	Cyclins and Cell Cycle Regulation	2.05363	0	0.00190207	13	177	1.86318	0.00215441	76	1.8265	0.0713503	253	94.6	2.39902	0.0791896	3.56509	0.0122703	0.0300424	1.50761	0.533058	3.24076	0.0784083	0.0996592	1.75539	0.139208	3.04705	0.00385832	0.00615689	CDC25A,CDKN2C,CDKN1A,CCNB1,CDK1,CDK2,CCND3,CCND1,E2F1	RBL1,CDC25A,CDK4,CCND1,CDK1,CCNB1,TFDP1,CCNE1,CDK2,E2F1,CDKN2C,CDKN1A,CCND3
			BIOCARTA_P53_PATHWAY	p53 Signaling Pathway	2.07126	0	0.00149461	10	177	2.38749	0.00092691	76	1.71258	0.23093	253	93.7	1.60506	0.286448	2.91337	0.0168208	0.0291046	2.39446	0.1767	2.59694	0.167174	0.318905	1.63518	0.180622	3.07529	0.00248107	0.00299486	CDKN1A,CDK2,CCND1,E2F1	ATM,CDK4,CCND1,GADD45A,BCL2,CCNE1,CDK2,E2F1,PCNA,CDKN1A
			BIOCARTA_G2_PATHWAY	Cell Cycle: G2/M Checkpoint	2.11277	0	0.00100164	13	177	1.78214	0.000696764	76	1.19383	0.514251	253	90.1	2.13233	0.133631	3.8165	0.00747372	0.0114695	0.896201	0.844335	1.75602	0.325515	0.344337	1.46087	0.304446	2.74504	0.00620714	0.00637641	CDC25A,CDKN1A,CCNB1,CHEK1,PRKDC,CDK1,PLK1	ATM,CDC25A,CHEK1,CDC25B,CDK1,CCNB1,GADD45A,CDC25C,PRKDC,WEE1,BRCA1,PLK1,CDKN1A
			BIOCARTA_IL6_PATHWAY	IL6 signaling pathway	1.55119	0.0334507	0.167161	12	177	2.01126	0.00327281	76	1.58476	0.185947	253	89.6	2.53984	0.0873237	5.69932	0.0017082	0.000847085	2.15637	0.236926	2.69343	0.151923	0.33124	2.30873	0.0448549	4.11157	0.000915345	0.00117665	FOS	RAF1,ELK1,SOS1,CEBPB,JUN,TYK2,FOS,IL6R,JAK1,HRAS,IL6ST,SHC1
			BIOCARTA_ATRBRCA_PATHWAY	Role of BRCA1, BRCA2 and ATR in Cancer Susceptibility	1.90308	0.00174825	0.0128015	11	177	1.87286	0.00092807	76	1.17017	0.597185	253	87.5	1.69399	0.241029	2.71306	0.0242906	0.0554265	0.935561	0.90281	1.23386	0.730291	0.860232	1.74944	0.126206	2.74739	0.00666152	0.0160651	FANCD2,CHEK1,RAD51,FANCC,MRE11A	FANCC,ATM,MRE11A,FANCD2,CHEK1,FANCG,RAD51,BRCA1,FANCF,BRCA2,RAD9A
			BIOCARTA_MCM_PATHWAY	CDK Regulation of DNA Replication	1.98799	0	0.00552916	11	177	1.43484	0.00708285	76	1.18107	0.419609	253	79.3	2.2831	0.077586	3.191	0.0138969	0.0372719	0.987291	0.981548	1.35515	0.608007	0.792609	1.79461	0.109786	2.63598	0.00921499	0.025206	MCM2,MCM4,ORC6,CDT1,MCM6,MCM5,CDK2,MCM3,ORC1	MCM6,MCM5,ORC6,MCM2,ORC1,CCNE1,CDK2,MCM3,MCM4,CDC6,CDT1
			BIOCARTA_CASPASE_PATHWAY	Caspase Cascade in Apoptosis	1.58778	0.0311927	0.13973	3	177	1.92108	0.00223597	76	0.920137	0.814286	253	66.8	3.0467	0.025072	4.4398	0.00349455	0.00775997	1.63573	0.389948	1.15939	0.826174	0.620586	2.07732	0.0428246	2.48664	0.0172004	0.0454767	PARP1	BIRC2,PARP1,LMNB1
Negative	SHH	PID	PID_RHOA_PATHWAY	RhoA signaling pathway	-1.53148	0.0226804	0.378506	20	85	0.0549038	4.23492e-07	36	0.475596	0.294378	121	100	0.0476702	5.31323e-05	0.0448101	0.00263799	4.90556e-11	0.516918	0.361037	0.242084	0.206537	0.356623	0.124058	7.69318e-06	0.0804304	0.000681362	1.09926e-09	PLD2,MAP2K4,SH3GL2,PTEN,FOS,SLC9A1,F2RL2,MAPK8	CFL1,PARD6A,FOS,PIP5K1C,MAPK8,ITGB1,JUN,SRF,MAP2K3,MAP2K6,PLD1,CYR61,VCL,PTEN,SH3GL2,ACTA1,PLD2,SLC9A1,F2RL2,MAP2K4
			PID_INSULIN_GLUCOSE_PATHWAY	Insulin-mediated glucose transport	-1.50745	0.0340681	0.405414	5	85	0.182265	1.23212e-08	36	0.506109	0.313971	121	99.9	0.120232	0.000197138	0.0537417	0.00476842	1.99552e-07	0.376231	0.202184	0.546903	0.48782	0.40886	0.163406	4.9279e-05	0.136262	0.00140588	3.66198e-07	YWHAE,INS,LNPEP	INSR,INS,LNPEP,YWHAE,TRIP10
			PID_CD40_PATHWAY	CD40/CD40L signaling	-1.59291	0.0262097	0.29112	11	85	0.0738551	6.03046e-06	36	0.0324427	0.00728249	121	99.7	0.148417	0.000870727	0.13082	0.00760912	2.89581e-05	0.196991	0.0524757	0.149327	0.0832687	0.0286727	0.18753	0.000176464	0.12726	0.000957049	1.1587e-06	NFKBIA,MAP2K4,MAPK8	TDP2,MAPK8,JUN,MAP3K14,MAPK10,MAP3K1,TNFAIP3,MYC,NFKBIA,MAP2K4,BIRC2
			PID_FAK_PATHWAY	Signaling events mediated by focal adhesion kinase	-1.78421	0	0.133007	20	85	0.130488	5.10862e-07	36	0.536041	0.418505	121	99.7	0.209547	0.0018347	0.0576143	0.00619703	2.36165e-05	1.15835	0.860886	0.853722	0.874743	0.932761	0.309886	0.00478561	0.21117	0.00630753	0.00111473	CRK,MMP14,MAP2K4,PTPN21,RRAS,MAPK8,GIT2,RASA1	MAPK8IP3,MAPK8,ITGB1,JUN,ITGB5,ARHGEF7,SH3GL1,DOCK1,RASA1,VCL,RAC1,GIT2,PTPN21,ARHGEF11,ACTN1,RRAS,ACTA1,MAP2K4,MMP14,CRK
			PID_ARF6_TRAFFICKING_PATHWAY	Arf6 trafficking events	-1.68458	0.0056391	0.169686	21	85	0.146802	6.93013e-07	36	0.599854	0.512562	121	99.7	0.158414	0.000481031	0.0634117	0.00793167	4.49399e-06	0.22667	0.0910807	0.898016	0.892803	0.151505	0.228375	0.000664849	0.226876	0.00815234	0.000139856	ITGA10,PLD2,INS,ITGA11,EXOC6,IL2RA,ITGA8,CTNNB1,KLC1	EXOC5,DNM2,MAPK8IP3,PIP5K1C,ITGB1,SCAMP2,AGTR1,EXOC6,PLD1,ASAP2,KLC1,EXOC3,CTNNB1,ITGA4,CTNND1,ITGA11,IL2RA,PLD2,ITGA10,INS,ITGA8
			PID_IL6_7_PATHWAY	IL6-mediated signaling events	-1.63175	0.01417	0.229022	16	85	0.243692	0.00023738	36	0.329187	0.10497	121	98.9	0.16694	0.000850392	0.168393	0.0198665	0.000120203	0.555398	0.422545	0.302769	0.296961	0.501056	0.222192	0.000459897	0.187975	0.00783416	5.81446e-05	PIAS3,MAP2K4,IL6ST,JAK2,TIMP1,FOS,CEBPD	FOS,A2M,JUN,MAP2K6,JUNB,JAK2,IRF1,GAB1,IL6ST,TIMP1,RAC1,CEBPD,STAT3,MYC,MAP2K4,PIAS3
			PID_LYMPH_ANGIOGENESIS_PATHWAY	VEGFR3 signaling in lymphatic endothelium	-1.87938	0.00389864	0.0691925	7	85	0.322124	3.21537e-06	36	0.79913	0.621553	121	98.8	0.183894	0.00132317	0.0629804	0.00773654	1.59798e-05	0.727565	0.712504	1.26589	0.776846	0.795989	0.320082	0.0070096	0.252706	0.0146158	0.0028787	COL1A2,CRK,COL1A1,MAP2K4	FLT4,FN1,ITGA4,COL1A1,MAP2K4,COL1A2,CRK
			PID_INTEGRIN3_PATHWAY	Beta3 integrin cell surface interactions	-1.75381	0.00581395	0.12958	13	85	0.397438	5.29398e-05	36	0.898283	0.770495	121	95.7	0.164371	0.000782138	0.142099	0.010696	5.84031e-05	0.263234	0.127485	1.09257	0.912519	0.180695	0.180693	0.000167302	0.310184	0.022607	5.90966e-05	FBN1,COL1A2,PDGFRB,COL1A1,TGFBR2,THBS1,LAMC1	CYR61,LAMB1,PVR,TGFBI,FN1,TGFBR2,PDGFB,LAMC1,COL1A1,COL1A2,THBS1,PDGFRB,FBN1
			PID_SYNDECAN_1_PATHWAY	Syndecan-1-mediated signaling events	-2.26293	0	0.00106715	12	85	0.46829	1.3712e-05	36	1.02309	0.928921	121	91.9	0.148215	0.00105014	0.209524	0.0156064	0.000146563	0.783621	0.775219	1.73226	0.530571	0.605991	0.238832	0.00178212	0.400528	0.0585726	0.00207856	COL1A2,COL6A3,COL3A1,COL1A1,COL10A1,COL6A1,COL12A1,COL5A2,COL14A1,COL15A1,COL5A1	COL15A1,COL5A2,COL12A1,COL14A1,COL3A1,COL1A1,COL1A2,COL10A1,COL5A1,COL6A2,COL6A3,COL6A1
		KEGG	KEGG_DRUG_METABOLISM_CYTOCHROME_P450	Drug metabolism cytochrome p450	-1.53333	0.0204082	0.387269	5	85	0.28684	0.000160572	36	0.61459	0.157616	121	99.7	0.111201	0.000126465	0.0554389	0.00523685	1.23193e-07	0.658988	0.563582	0.247287	0.213124	0.412646	0.176991	5.88423e-05	0.0914482	0.0013427	2.13864e-07	FMO2,ADH1C,FMO3,FMO1	FMO3,FMO2,GSTP1,FMO1,ADH1C
			KEGG_BASAL_CELL_CARCINOMA	Basal cell carcinoma	-1.67564	0.0112994	0.174731	16	85	0.249696	7.52469e-07	36	1.33346	0.582061	121	93.5	0.161037	0.000458446	0.0371276	0.00230015	1.00833e-06	0.660473	0.652987	1.64709	0.576405	0.473066	0.233483	0.000862548	0.198644	0.00340573	0.000166247	DVL2,BMP4,SUFU,GLI1,FZD2,STK36,CTNNB1	SMO,WNT1,TP53,WNT5A,HHIP,CTNNB1,AXIN2,SUFU,APC2,GLI1,STK36,WNT3A,FZD2,FZD1,DVL2,BMP4
			KEGG_COMPLEMENT_AND_COAGULATION_CASCADES	Complement and coagulation cascades	-1.47914	0.0316574	0.448142	23	85	0.432438	0.00027497	36	0.73493	0.363753	121	91.6	0.134798	0.000580328	0.165625	0.0181938	3.77903e-05	0.104177	0.0399844	0.715461	0.659214	0.048393	0.148793	5.93713e-05	0.235641	0.0093233	3.4793e-06	C1S,CFH,C7,C1R,F3,F13A1,SERPING1,CD46	C1QB,F8,BDKRB2,PLAU,CD46,C3AR1,TFPI,C5AR1,A2M,SERPINE1,C1QC,SERPINF2,CFB,F2R,C1QA,C1R,F3,C1S,CFH,F13A1,C7,SERPING1,SERPIND1
			KEGG_TASTE_TRANSDUCTION	Taste transduction	-1.72083	0.00968992	0.154706	10	85	0.233817	1.38634e-06	36	1.53624	0.351687	121	87.9	0.293826	0.00876113	8.36806e-10	0.997944	4.07803e-05	0.735889	0.725797	1.04508	0.962528	0.882236	0.395526	0.0207114	0.155106	0.00383701	0.00186389	ADCY6,TAS2R50,TAS2R14,TAS2R19,TAS2R13	SCNN1G,ITPR3,TAS2R20,TAS2R50,TAS2R19,GNB3,TAS2R14,TAS2R13,ADCY6,TAS2R31
			KEGG_HEDGEHOG_SIGNALING_PATHWAY	Hedgehog signaling pathway	-1.59253	0.00767754	0.280683	14	85	0.302615	2.27244e-05	36	1.95895	0.24145	121	82.6	0.248465	0.00417892	0.0540629	0.00555761	7.23053e-05	2.6528e+08	–	4.70984e+08	–	0.130979	0.355926	0.0123693	0.209815	0.0072301	0.00330897	BMP4,SUFU,GLI1,STK36	SMO,BMP8B,WNT1,BMP6,CSNK1G2,WNT5A,HHIP,CSNK1E,BMP5,SUFU,GLI1,STK36,WNT3A,BMP4
		BIOCARTA	BIOCARTA_EGF_PATHWAY	EGF Signaling Pathway	-1.47124	0.0397614	0.456552	14	85	0.143795	5.10801e-06	36	0.0339516	0.0116722	121	99.9	0.116589	0.000154417	0.0483087	0.00348461	6.50524e-08	0.355369	0.151048	1.1944e-09	0.998401	0.0413323	0.194482	6.66704e-05	0.036913	0.0013543	1.97966e-08	STAT2,MAP2K4,FOS,MAPK8,RASA1	SHC1,PIK3R1,STAT6,FOS,MAPK8,JUN,STAT4,SRF,STAT5B,MAP3K1,RASA1,STAT3,MAP2K4,STAT2
			BIOCARTA_MET_PATHWAY	Signaling of Hepatocyte Growth Factor Receptor	-1.57267	0.0228571	0.301762	13	85	0.258123	1.63197e-05	36	0.203844	0.060565	121	99.9	0.188637	0.000894811	0.0582047	0.00633376	9.85233e-06	0.779036	0.711057	2.76413e-09	0.998338	0.159873	0.371393	0.0107114	0.0518444	0.00420106	0.000110573	CRK,PTEN,FOS,MAPK8,RASA1	FOS,MAPK8,ITGB1,JUN,CRKL,MET,DOCK1,GAB1,RASA1,PTEN,STAT3,ACTA1,CRK
			BIOCARTA_GLEEVEC_PATHWAY	Inhibition of Cellular Proliferation by Gleevec	-1.79886	0.004	0.128577	11	85	0.14771	3.65186e-05	36	0.101815	0.016147	121	99.8	0.0947865	0.00024744	0.185947	0.00881435	4.15349e-06	0.428256	0.206434	1.6116e-09	0.998419	0.0469799	0.226597	0.000542509	0.149873	0.00247243	2.02293e-05	MAP2K4,JAK2,FOS,MAPK8	PIK3R1,FOS,MAPK8,JUN,CRKL,BAD,STAT5B,JAK2,MAP3K1,MYC,MAP2K4
			BIOCARTA_ALK_PATHWAY	ALK in cardiac myocytes	-1.44421	0.0362595	0.496444	8	85	0.302589	8.04873e-07	36	0.297153	0.100067	121	99.5	0.236912	0.00402816	0.0778914	0.0143252	0.000261133	0.497548	0.335623	0.214112	0.171746	0.299927	0.297201	0.0026837	0.114345	0.00389187	0.000133361	BMP4,TGFBR2,BMPR1A,CTNNB1,BMPR2	BMP5,BMPR2,TGFBR2,CTNNB1,ACVR1,BMPR1A,FZD1,BMP4
	Group3	PID	PID_FAK_PATHWAY	Signaling events mediated by focal adhesion kinase	-1.63717	0.008	0.281864	19	74	0.289952	2.1415e-05	33	0.270433	0.0178144	107	99.9	0.288252	0.0019851	0.129733	0.00135835	7.72508e-05	0.745808	0.60866	0.262557	0.111111	0.238872	0.400375	0.00462136	0.164714	0.000367352	0.000109599	MAP2K4,ARHGEF11,CRK,RASA1,PIK3R1,WASL	PXN,ARHGAP26,ELMO1,ACTN1,PLCG1,YES1,KLF8,RAP1A,PIK3R1,WASL,RASA1,CRK,BCAR1,VCL,PTPN21,ARHGEF11,SOS1,MAP2K4,ROCK2
			PID_CD40_PATHWAY	CD40/CD40L signaling	-1.5097	0.0460829	0.299061	5	74	0.419222	0.000353443	33	0.16209	0.00109139	107	99.8	0.319763	0.00573545	0.318513	0.030242	0.00600563	0.53175	0.238074	0.0751265	0.0159955	0.0120468	0.277834	9.80825e-05	0.193464	0.000411436	4.65367e-06	MAP2K4,MAP3K1	TRAF1,AKT1,TDP2,MAP2K4,MAP3K1
			PID_IFNG_PATHWAY	IFN-gamma pathway	-1.75711	0.002457	0.249423	8	74	0.2259	0.000208253	33	0.172424	0.00466974	107	99.6	0.344457	0.00856361	0.230598	0.0107166	0.00362578	0.577241	0.309572	0.0927784	0.0263822	0.0280079	0.40194	0.00480546	0.184471	0.000811706	0.000251792	CAMK2B,MAP3K1,PTPN2,PIK3R1	AKT1,RAP1A,PIK3R1,IRF1,CAMK2G,CAMK2B,PTPN2,MAP3K1
			PID_LYMPH_ANGIOGENESIS_PATHWAY	VEGFR3 signaling in lymphatic endothelium	-1.59841	0.0430839	0.279228	5	74	0.505071	0.00149616	33	0.468848	0.00747753	107	97.8	0.531801	0.124414	0.362866	0.0575149	0.0991545	0.496486	0.210698	0.202891	0.0524571	0.0987701	0.515871	0.0458416	0.30705	0.00878022	0.0139849	MAP2K4,CRK,PIK3R1	AKT1,PIK3R1,CRK,SOS1,MAP2K4
			PID_IL8_CXCR1_PATHWAY	IL8- and CXCR1-mediated signaling events	-1.55916	0.0494118	0.275675	5	74	0.490459	0.013334	33	0.568905	0.155547	107	85.2	0.639659	0.281822	0.342412	0.0513526	0.129126	0.968821	0.95713	0.503695	0.353578	0.580675	0.749333	0.392623	0.281172	0.0096494	0.0239164	PRKCG	PLCB1,AKT1,GNA14,PRKCG,PLD1
		KEGG	KEGG_INOSITOL_PHOSPHATE_METABOLISM	Inositol phosphate metabolism	-1.60248	0.00684931	0.301402	16	74	0.179895	0.000234454	33	0.321066	0.0868653	107	97.3	0.264859	0.00142619	0.198722	0.00256023	0.000264005	0.553351	0.32761	0.443931	0.269581	0.462366	0.357836	0.00207923	0.233514	0.00136139	0.00039372	INPP5K,INPP4B	INPP4A,PIK3CB,MINPP1,PIK3C3,PIK3CD,PLCG1,PIP5K1C,PLCB1,INPP5K,OCRL,SYNJ1,PLCE1,ITPK1,PIK3C2B,INPP4B,IPPK
			KEGG_BASAL_CELL_CARCINOMA	Basal cell carcinoma	-1.66691	0.0045045	0.349481	18	74	0.281158	0.000236333	33	0.571315	0.199645	107	96.6	0.345562	0.00855832	0.226351	0.00905684	0.00265863	0.304776	0.0566647	0.441603	0.215436	0.124288	0.298773	0.000359586	0.283878	0.00274727	0.00011124	DVL2,WNT4,WNT2B	SMO,FZD1,WNT3,TP53,FZD8,WNT2B,WNT10A,BMP4,FZD6,FZD2,STK36,DVL2,WNT4,TCF7,PTCH1,LEF1,CTNNB1,AXIN2
			KEGG_SNARE_INTERACTIONS_IN_VESICULAR_TRANSPORT	Snare interactions in vesicular transport	-1.48771	0.0364465	0.314565	12	74	0.399323	0.000273646	33	0.374474	0.0382084	107	96.5	0.476626	0.0744121	0.338201	0.0465738	0.0681102	0.520199	0.24255	0.203903	0.0525403	0.103661	0.427727	0.0109823	0.284646	0.00554117	0.00416032	VAMP2,BET1,STX5,VTI1B,VAMP1	SNAP23,STX8,STX3,STX6,VAMP1,STX16,SNAP25,VTI1B,VAMP2,STX17,BET1,STX5
			KEGG_GLYCOSAMINOGLYCAN_BIOSYNTHESIS_CHONDROITIN_SULFATE	Glycosaminoglycan biosynthesis - chondroitin sulfate	-1.65881	0.00699301	0.333888	10	74	0.273502	0.000674386	33	0.76241	0.631089	107	88.2	0.364484	0.0166783	0.325434	0.0271754	0.0163286	0.493852	0.248929	0.704447	0.604165	0.503319	0.363741	0.00382647	0.453491	0.0421561	0.00762064	XYLT1,CHPF2	B3GAT3,CSGALNACT2,DSE,B3GAT1,CHST15,CHPF,CHST11,CHST3,CHPF2,XYLT1
			KEGG_TASTE_TRANSDUCTION	Taste transduction	-1.78899	0.00222717	0.27915	19	74	0.586825	0.0496713	33	0.629934	0.401922	107	61.3	0.78831	0.573314	0.586649	0.339513	0.624382	0.328731	0.0965549	0.868719	0.81796	0.188513	0.724295	0.33753	0.431962	0.0675045	0.173587	GNG13,TAS2R14	TAS2R4,TAS2R3,ADCY8,TAS2R10,GRM4,PDE1A,GNAS,KCNB1,GNG13,TAS2R31,CACNA1B,ADCY4,TAS2R50,TAS2R13,ITPR3,PRKACB,TAS2R20,TAS2R14,ADCY6
		BIOCARTA	BIOCARTA_STRESS_PATHWAY	TNF/Stress Related Signaling	-1.58842	0.020362	0.258818	5	74	0.486333	5.55556e-05	33	0.407039	0.00487467	107	99.6	0.607997	0.207296	0.0547267	0.00565496	0.00170948	0.308483	0.0466785	0.258007	0.0526637	0.0407311	0.473157	0.0199256	0.138017	0.000375502	0.00020774	MAP2K4,MAP4K2,RIPK1,MAP3K1	RIPK1,ATF1,MAP2K4,MAP3K1,MAP4K2
			BIOCARTA_MYOSIN_PATHWAY	PKC-catalyzed phosphorylation of inhibitory phosphoprotein of myosin phosphatase	-1.58963	0.034965	0.268431	14	74	0.341472	0.00180852	33	0.5941	0.312447	107	91.2	0.395753	0.0205188	0.189479	0.0101443	0.00602135	1.27144	0.69049	0.397214	0.287348	0.295303	0.42239	0.00793058	0.203045	0.00166973	0.000807687	ARHGEF11,ARHGAP5,PPP1R12B	PRKCA,ARHGEF5,ROCK1,ARHGEF12,ARHGEF17,ARHGEF9,ARHGEF4,ARHGEF1,ARHGAP5,PLCB1,PPP1R12B,ARHGEF3,MYLK,ARHGEF11
			BIOCARTA_CREB_PATHWAY	Transcription factor CREB and its extracellular signals	-1.64581	0.027088	0.284704	11	74	0.340488	0.00371383	33	0.61698	0.181968	107	87.4	0.600639	0.234555	0.45283	0.157428	0.298736	0.655539	0.461489	0.285765	0.135397	0.29616	0.559128	0.0906906	0.392921	0.0443397	0.0818992	CAMK2B,PIK3R1	PRKCA,CAMK2A,GNAS,PRKACB,RPS6KA5,AKT1,PIK3R1,CAMK2G,PRKAR2B,SOS1,CAMK2B
	Group4	PID	PID_CONE_PATHWAY	Visual signal transduction: Cones	-1.5763	0.031746	0.394915	8	177	0.414369	0.00632905	76	0.90692	0.67773	253	56.4	0.904806	0.756371	0.127122	0.0062112	0.00501898	1.47694	0.4635	0.720696	0.626312	0.405814	0.981455	0.945544	0.272919	0.00536548	0.00580266	GUCY2D,RGS9	RDH12,GNB5,RDH5,GUCA1B,GUCY2D,GRK1,GUCA1C,RGS9
			PID_RHODOPSIN_PATHWAY	Visual signal transduction: Rods	-1.97707	0	0.091263	13	177	0.516362	0.0387564	76	0.923803	0.719778	253	42.7	1.29249	0.460021	0.456442	0.141669	0.0836121	0.972223	0.956229	0.744701	0.627482	0.860648	1.24736	0.441798	0.585018	0.176204	0.0926111	GUCY2D,RGS9	PDE6B,CNGA1,RDH12,GNB5,PDE6A,RDH5,GUCA1B,GUCY2D,SLC24A1,GRK1,GUCA1C,CNGB1,RGS9
		KEGG	KEGG_GLYCOSYLPHOSPHATIDYLINOSITOL_GPI_ANCHOR_BIOSYNTHESIS	Glycosylphosphatidylinositol(GPI)-anchor biosynthesis	-1.6559	0.0141509	0.330473	8	177	0.399882	0.000526274	76	0.611565	0.243447	253	94.5	0.584468	0.0854043	0.117655	0.0040567	0.00267929	0.694196	0.460316	0.728882	0.589925	0.744465	0.678843	0.13928	0.241982	0.00175262	0.00371631	PIGL,PIGS,PIGV	PIGF,PIGK,PIGZ,PIGQ,GPLD1,PIGV,PIGS,PIGL
			KEGG_ALDOSTERONE_REGULATED_SODIUM_REABSORPTION	Aldosterone regulated sodium reabsorption	-1.52157	0.0248307	0.36807	11	177	0.45191	0.00100745	76	0.599037	0.198037	253	94.4	0.550498	0.0713682	0.3566	0.0214986	0.0365759	0.444152	0.0950626	0.61755	0.391625	0.22826	0.58815	0.0520589	0.445828	0.0211504	0.0341058	PRKCB	INSR,PRKCB,PIK3CB,PDPK1,SCNN1A,NR3C2,SGK1,PIK3R1,ATP1B4,ATP1B2,HSD11B2
			KEGG_SNARE_INTERACTIONS_IN_VESICULAR_TRANSPORT	Snare interactions in vesicular transport	-1.96579	0	0.0524535	20	177	0.443621	0.0015418	76	0.618746	0.389399	253	90.6	0.592112	0.100149	0.199923	0.00374149	0.00597352	0.520751	0.181454	0.545226	0.288503	0.346162	0.469331	0.00446464	0.297128	0.00158135	0.00072458	VAMP4,STX6,GOSR1,STX16	SNAP25,SNAP23,USE1,TSNARE1,STX4,STX16,VAMP3,VTI1B,STX8,VAMP7,STX12,SEC22B,STX6,STX7,VAMP1,GOSR1,VAMP2,BET1,GOSR2,VAMP4
			KEGG_DRUG_METABOLISM_CYTOCHROME_P450	Drug metabolism - cytochrome P450	-1.53927	0.0290828	0.417195	12	177	0.547582	0.00501139	76	0.915473	0.783287	253	76.4	0.449102	0.0128206	0.213666	0.00209633	0.00116411	0.899354	0.826695	0.657253	0.505417	0.794402	0.59925	0.0547355	0.332628	0.00446697	0.00858651	MGST2,MAOB	UGT2B15,GSTT1,GSTM5,GSTP1,GSTM4,GSTT2,MGST1,CYP2D6,GSTM2,GSTM3,MAOB,MGST2
		BIOCARTA	BIOCARTA_PGC1A_PATHWAY	Regulation of PGC-1a	-1.57924	0.0439815	0.434695	9	177	0.500756	0.00393657	76	0.473032	0.103233	253	88.4	0.39198	0.00594694	0.38756	0.0203105	0.00634739	0.234305	0.00280967	0.282669	0.0311158	0.00216174	0.324373	5.07748e-05	0.343544	0.00134183	1.71032e-05	CAMK1G,PPARA,PPP3CA	PPP3CC,PPP3CA,HDAC5,CAMK2G,CALM3,CAMK2B,CALM1,CAMK1G,PPARA

## Sheet: Table S3
Table S3. Cox regression analysis with chromosome aberrations occurred in more than 10% of patients in SHH subgroup.
Subgroup	Direction	Chromosome aberration	No. of patients with aberration	Cox regression
				Hazard ratio	p-value
SHH	Protective	9p gain	26	0.133461	0.0479749
(n=121)	Risk	17p loss	22	5.54168	7.57035e-06
		14q loss	15	5.20837	2.07252e-05
		10q loss	27	4.16729	0.000167843
		i(17q)	2	17.0084	0.000316202
* Red color indicates that the expression change of the core gene is concordant with the chromosomal aberration [t-test p-value (aberration vs. no aberration) < 0.05].

## Sheet: Table S4
Table S4. Cox regression analysis with chromosome aberrations ocurred in more than 10% of patients in Group 3
Subgroup	Direction	Chromosome aberration	No. of patients with aberration	Cox regression
				Hazard ratio	p-value
Group 3	Protective	16p loss	29	0.218574	0.00377245
(n=107)		8q loss	28	0.28455	0.00842665
		16q loss	50	0.407991	0.00676128
		4q loss	30	0.407983	0.0299542
		22q loss	19	0.282794	0.0348361
		11q loss	28	0.401115	0.037844
	Risk	i(17q)	30	2.29502	0.0064881
		17p loss	42	2.11786	0.0134173
* Red color indicates that the expression change of the core gene is concordant with the chromosomal aberration [t-test p-value (aberration vs. no aberration) < 0.05].

## Sheet: Table S5-S8
Table S5. Cox regression analysis with chromosome aberrations occurred in more than 10% of patients in Group4.
Subgroup	Direction	Chromosome aberration	No. of patients with aberration	Cox regression
				Hazard ratio	p-value
Group4	Protective	11p loss	73	0.514998	0.0377631
(n=253)		8q loss	89	0.539396	0.0408062
		11 loss	43	0.265665	0.0102086
* Red color indicates that the expression change of the core gene is concordant with the chromosomal aberration [t-test p-value (aberration vs. no aberration) < 0.05].
Table S6. Cox regression analysis with chromosome aberrations in Group4 after excluding the patients with chr11 loss.
Subgroup	Direction	Chromosome aberration	No. of patients with aberration	Cox regression
				Hazard ratio	p-value
Group4 (n=210)	Risk	i(17q)	120	1.74	0.04
* Red color indicates that the expression change of the core gene is concordant with the chromosomal aberration [t-test p-value (aberration vs. no aberration) < 0.05].
Table S7. Cox regression analysis with chromosome aberrations in Group4 patients without chr11 loss nor i(17q).
Subgroup	Direction	Chromosome aberration	No. of patients with aberration	Cox regression
				Hazard ratio	p-value
Group4 (n=90)	Protective	8q loss	32	0.11	0.034
* Red color indicates that the expression change of the core gene is concordant with the chromosomal aberration [t-test p-value (aberration vs. no aberration) < 0.05].
Table S8. Cox regression analysis with chromosome aberrations in Group4 patients harboring i(17q) but not chr11 loss.
Subgroup	Direction	Chromosome aberration	No. of patients with aberration	Cox regression
				Hazard ratio	p-value
Group4 (n=120)	Risk	10q loss	12	3.75	0.0027
		1q gain	10	3.14	0.011
		12q gain	16	2.23	0.036
* Red color indicates that the expression change of the core gene is concordant with the chromosomal aberration [t-test p-value (aberration vs. no aberration) < 0.05].
